# Supplementary material for: Angiogenesis-related lncRNAs predict the prognosis signature of stomach adenocarcinoma
Source: BMC Cancer. 2021 Dec 7;21:1312. doi: 10.1186/s12885-021-08987-y (PMC8653638; doi:10.1186/s12885-021-08987-y)
Supplement: Supplementary file 1 — Additional file 1 : Table S1. The angiogenesis-related genes extracted from the Molecular Signatures Database v4.0. Table S2. A total of 329 lncRNAs were defined as ARLnc. Table S3. The sequences of primers utilized in this study. [file 12885_2021_8987_MOESM1_ESM.zip]

Archive with 3 entries (3 files):
- Table S1.txt
- Table S2.txt
- Table S3.docx
