# Supplementary material for: Angiogenesis-related lncRNAs predict the prognosis signature of stomach adenocarcinoma
Source: BMC Cancer. 2021 Dec 7;21:1312. doi: 10.1186/s12885-021-08987-y (PMC8653638; doi:10.1186/s12885-021-08987-y)
Supplement: Supplementary file 1 — Additional file 1 : Table S1. The angiogenesis-related genes extracted from the Molecular Signatures Database v4.0. Table S2. A total of 329 lncRNAs were defined as ARLnc. Table S3. The sequences of primers utilized in this study. [file 12885_2021_8987_MOESM1_ESM.zip › Table S1.txt]

id	TCGA-HU-8238-11A-01R-2343-13	TCGA-HU-A4GP-11A-21R-A251-31	TCGA-CG-5728-11A-01R-1602-13	TCGA-HU-A4GN-11A-12R-A251-31	TCGA-HU-A4GH-11A-11R-A36D-31	TCGA-IN-AB1X-11A-21R-A39E-31	TCGA-CG-5722-11A-02R-1602-13	TCGA-HU-A4GC-11A-11R-A251-31	TCGA-BR-7715-11A-01R-2055-13	TCGA-BR-7704-11A-01R-2055-13	TCGA-CG-5720-11A-01R-1602-13	TCGA-BR-8060-11A-01R-2343-13	TCGA-BR-6802-11A-01R-1884-13	TCGA-BR-7717-11A-01R-2055-13	TCGA-IP-7968-11A-01R-2203-13	TCGA-CG-5730-11A-01R-1602-13	TCGA-BR-6454-11A-01R-1802-13	TCGA-CG-5721-11A-01R-1602-13	TCGA-BR-7851-11A-01R-2203-13	TCGA-CG-5734-11A-01R-1602-13	TCGA-IN-8663-11A-01R-2402-13	TCGA-BR-6457-11A-01R-1802-13	TCGA-IN-7806-11A-01R-2055-13	TCGA-CG-5733-11A-01R-1602-13	TCGA-HU-A4GY-11A-11R-A36D-31	TCGA-BR-6453-11A-01R-1802-13	TCGA-IN-AB1V-11A-11R-A414-31	TCGA-BR-7716-11A-01R-2055-13	TCGA-FP-7735-11A-01R-2055-13	TCGA-FP-7829-11A-01R-2055-13	TCGA-HU-A4HB-11A-11R-A251-31	TCGA-BR-7703-11A-01R-2055-13	TCGA-BR-8588-01A-11R-2402-13	TCGA-VQ-A8DU-01A-11R-A36D-31	TCGA-HU-A4G9-01A-11R-A24K-31	TCGA-CD-A4MG-01A-11R-A251-31	TCGA-HU-8602-01A-11R-2402-13	TCGA-VQ-A91S-01A-11R-A414-31	TCGA-HU-A4GY-01A-21R-A24K-31	TCGA-BR-8365-01A-21R-2343-13	TCGA-D7-5578-01A-01R-1602-13	TCGA-BR-8682-01A-11R-2402-13	TCGA-CG-4465-01A-01R-1157-13	TCGA-CG-5720-01A-11R-1602-13	TCGA-D7-6524-01A-11R-1802-13	TCGA-CD-A486-01A-11R-A24K-31	TCGA-CG-5716-01A-21R-1802-13	TCGA-RD-A7BT-01A-11R-A33Y-31	TCGA-IN-A7NT-01A-21R-A354-31
CSF1R	3.40439554817	8.0958668621	23.2214489093	5.03381554951	5.97285256202	2.35889553934	24.9403015432	6.30344399073	26.2819495792	20.7992556938	16.6988500244	8.34277559387	4.83205858007	16.4005151568	5.94936251766	6.90963278388	14.5786370791	11.8360626575	5.43276587964	7.92991010926	1.63469976757	17.3491038521	2.49907108611	14.773561636	4.27549009783	12.2309321109	5.9994751001	16.1400341823	6.11967610418	15.79053027	4.90010250298	15.0829904528	7.6528729855	3.14471893597	0.601327425919	9.4530127118	18.532043792	5.64229796755	30.605615929	14.2282210038	15.6317957559	16.3932680148	20.9642389077	16.9470828664	15.6864667184	8.72022641421	10.1030517814	2.56128448923	3.57355487079
TGFB2	0.0846162936579	3.46806417922	0.367864537177	1.1781808368	3.51915559847	0.434533388827	1.0202488327	1.55900686937	0.392007865782	1.51417901875	0.236304481478	0.929604249723	0.224002715633	0.346315553838	2.07402384512	0.307228659092	0.431088730833	0.244042529021	0.223122189899	0.243782919476	0.166240654329	0.610461712673	0.261807447117	0.495577316893	2.61523664232	0.743622914182	0.857067871443	0.75146575323	0.938584082968	1.16294338421	3.61082180177	0.560425511646	1.03235236754	1.27415336199	0.141851597909	0.557651952644	1.00212273722	0.844629710947	1.5727257642	2.22593541961	1.32195988409	4.36434810746	0.614276934156	1.03100123902	2.19722257239	1.17186225837	0.681298412918	0.658025853801	5.53069024348
TLN1	20.8412702555	180.728959716	39.3934042912	175.046699954	209.555076294	39.2326238516	90.0394521078	148.202307904	34.7850231298	173.632846288	40.9203547621	80.4637787623	4.3875028135	44.7319151759	31.2266501016	34.4977291935	104.08563429	23.5258215906	33.0571528729	37.1989100635	15.2320870298	52.6518553425	38.9514472361	34.31817222	210.866824517	32.7289219956	132.974760593	65.3038965606	275.128769461	277.354528571	208.57449467	40.0463316001	63.2444062879	38.4136562916	23.5080002531	29.0131086688	53.6942062206	56.4457628727	71.3016604906	169.591795726	47.4753304137	104.58692889	35.2308218904	45.3682077129	72.4239569159	26.7463355345	52.393368371	12.1357754991	18.2766415819
PROK2	0.0540767405251	0.306444407797	0.499578069587	0.848285120833	0.492887760595	0.077926698816	0.891437077407	0.430846724383	1.5449049445	0.359658290953	0.0719132922186	0.313249161334	0.0204508682776	0.383929382981	0.470106521456	0.0769977532711	0.320026413063	0.194953949595	0.373063996824	0.322722870688	0.0354137969582	0.243834389111	0.0	0.228262692805	0.26957263957	0.768416311778	0.00773639197158	0.347548003818	0.155128987701	0.067901798691	0.193636323467	0.103314747942	0.17928198313	0.134752206481	0.0689764681439	1.06396570802	3.41772462754	0.095901341108	0.238094884306	0.225404842462	0.631202758896	0.045950178238	0.816413419972	1.80411511565	4.40301613328	0.0836777588872	0.812940601233	0.53745172656	1.26596130046
MYH9	93.1751595084	87.8014643529	98.2333384068	104.714697055	116.478795945	99.7164647773	157.509837096	81.1128591416	66.7793457712	155.075769853	131.677965916	89.2306737611	12.3749689997	55.7176637914	112.1350652	101.576022257	121.747156751	69.2844943002	135.419390914	78.591740732	44.6201587764	137.799816959	80.6200588302	101.297691164	98.1904068142	80.4406911073	163.962682189	101.702086451	88.3476582944	101.652858707	101.740928011	114.020276939	154.835778434	100.846339875	80.5189623643	96.5636803035	217.772631712	182.717132324	151.69398169	152.370669262	136.446816458	169.480634049	124.994499415	175.299625889	265.525208216	90.0549306501	139.398216037	55.0840222312	170.269604668
COL4A3	0.0684711264474	0.0881375645519	0.550351393264	0.119897905724	0.328975989852	0.224040423757	0.143996649969	0.134797005551	1.26638504807	0.487964667437	0.257284699462	0.454201576141	0.0433583511576	0.576567339502	0.338305182798	0.105428861422	0.285164682879	0.191901498452	0.218241256927	0.100272463095	0.103237195473	0.16924247619	0.0537471667171	0.191561534284	0.449601308272	0.22557280244	0.179056265391	0.160021770307	0.357822854991	0.672904632989	0.158078712299	0.317912146532	0.344201496122	0.212567871281	0.0208912256494	0.10545116228	0.0244797153613	0.0314665952317	1.87343335088	0.520659676292	0.132964895068	0.643378038151	0.0276206915056	0.112600297959	0.0375439779873	0.0418877923525	0.367589849879	0.0483105926787	0.0715731562068
C1GALT1	5.85984474966	2.07683688677	5.82663491914	2.62799925967	2.84280941865	6.38075119283	5.74430402895	2.09484614368	7.95677358683	4.37421479704	3.85795233541	4.12497157561	6.85523585572	7.70090264174	4.86886417736	3.65761524699	5.97454184534	6.28704096375	8.16906537434	5.22194391691	7.33610529387	5.61156049223	5.0787686809	4.82932059781	2.17359061477	7.37364613542	5.03156695573	6.8974606364	1.40261603958	1.69563496968	1.98859443966	7.06822453967	7.59071417619	13.0606667748	12.609749299	20.4666920157	20.3162289306	7.89164035224	11.422592814	5.33299931435	5.15443165163	7.16279385068	12.2534588518	4.89862755007	8.0614752783	10.0885572712	7.87992145409	11.9395525929	8.30933852754
CDH13	0.319922310101	1.88139817661	0.320964022367	1.03795466882	3.34489717773	3.17742771873	0.783293892482	1.59823700543	0.382032639623	1.77294965357	0.19377545309	0.878611063896	0.332107369348	0.725384505448	2.5013387339	0.370690262293	0.593885544937	0.136082172078	0.513495228872	0.259080709831	1.85251696653	0.470557919908	1.97582822113	0.637622538945	4.27229158912	0.496083049244	2.32255080679	0.843032604354	1.45528025717	2.02704371882	1.73394493102	0.908166445889	1.06665827331	0.868671975574	0.555107758963	1.9168812555	1.96465083341	1.99150245071	1.83792669948	1.40729714783	2.5050032999	2.52089387843	2.14558871158	1.61480229307	6.02098649074	1.57632525738	0.388106746027	0.678876304279	0.949684282547
COL1A1	15.6324315273	51.9287013459	65.9267789657	55.8370040075	65.6201039818	7.67251692477	45.5394923271	34.4055908301	30.572621191	73.0817945491	53.9273742883	38.0166603781	7.24537668539	24.1127837653	62.0549529834	45.8514759233	56.5938746372	18.1153298685	54.8686776711	26.9586518466	3.03196778931	58.9765972169	3.34894763551	111.211802865	48.6498958853	27.2643717514	10.7843775558	42.3746874237	36.4486081276	109.95224492	63.4738985661	112.20772875	773.673687886	476.488032912	28.703029877	1330.33683325	313.524610867	107.025031607	540.303532147	325.458062195	315.918298646	160.671590824	435.007398655	191.071062501	1208.38993377	885.869784968	68.1649882345	80.5780015206	645.750946855
COL5A1	3.63572520681	21.4011974065	7.93410227207	14.6678273453	18.0813451266	1.81365544893	12.7328577651	12.1415647644	5.26960313576	27.8867817667	11.5805080697	12.5429798461	0.922210054043	5.01230968307	6.96610127101	12.2190183812	12.0417438136	3.29420725074	9.61122158409	5.27314098813	0.681126100008	21.0123023196	0.824205951179	17.926883642	20.0897837532	7.58419826092	3.262383047	8.70784814682	29.3063291759	28.0609916558	17.1529291558	16.8456040008	59.3295980858	28.6089482548	4.10132531371	70.0365703435	34.2933160375	12.1476754441	41.0831851935	35.4099895555	33.0400147858	28.6052159182	37.7112105293	20.8768626982	146.929965846	54.8342619995	6.46544356004	6.93480281434	43.0980792155
PTPN11	6.72228919946	21.9679571697	7.2791076984	17.8724568291	22.8044167166	13.0945774258	12.3828422777	26.4856290552	9.49261204699	15.6408269892	7.61394830366	12.723248245	4.07137148503	9.59314056648	9.70395076047	6.37811263424	10.5800364614	6.53276465222	10.1929966747	5.10013610317	8.9269900689	11.3651561282	9.58168557768	8.18849178869	22.1375086125	9.13066618519	22.0240128599	13.2716224553	20.1896371398	23.0845998067	29.1042445418	13.9321768793	17.5456002421	11.0890180535	18.5793579062	12.1740977444	34.0985320488	32.8682087509	15.4826143029	26.6918702832	11.7303023864	23.6264966058	27.6910522386	10.5958182833	16.7495616586	16.4883060875	12.4485532582	15.3689748128	17.4903012859
PIK3C2A	7.11750726351	13.3291439701	7.02547225475	10.0461423242	13.671318266	8.80059389612	6.76700749624	10.5579760628	6.20619777316	9.33217609183	5.88185723982	9.80720694	5.35477678151	6.43544243584	6.66110559208	6.4325750148	6.55539243069	6.1606392159	11.0684083216	5.49433644001	7.57315044443	6.9701408203	4.5643202711	6.60390085086	14.4510429328	7.37920102481	11.7204152948	8.10862040204	8.04518601314	9.39932479323	12.9971356068	10.5160210059	8.53443013253	13.3343779464	9.60237056605	6.7977786086	14.8405824515	18.3259413027	11.278423996	16.68151481	4.68985570077	13.1681658384	13.3358811179	6.22505023709	8.47371466471	6.50334559713	9.51046310382	17.1630299949	13.7822417375
CASP8	4.59949195155	1.77325666431	3.91766970995	1.63621547169	1.76937131135	4.01104239983	3.82057824247	1.61812895486	7.7842688179	2.52822785888	4.65345423397	1.74772412911	2.94939751235	4.85289908034	2.11805417324	3.11457666038	3.52408846684	2.913254381	6.72719538516	2.28849658989	3.79897191989	3.82199740394	2.7871995912	4.33405239537	1.58389464416	5.45680611343	3.19051240221	4.98791489056	0.920679012101	1.64310881465	1.61682969874	5.0816078398	6.50119424578	9.72332012712	6.03309349615	5.26726495168	10.0597386258	7.88500028374	8.60714345142	4.02814697161	3.56063541667	5.50449892307	10.4400603908	4.0479663016	5.32531704137	5.87409857367	4.63665888227	6.62289932742	9.20201978046
RHOA	184.348013362	133.72827005	168.626571389	174.511839607	155.575651578	174.830911123	222.410877587	162.24410563	188.506886204	177.062484205	175.727120333	116.444131911	198.413658703	229.402835707	183.128405201	157.866507455	213.359916391	171.599471729	169.565218652	149.257263212	204.193402151	180.209155061	181.221138572	186.509273557	159.461065638	162.720219117	155.917278236	275.080504657	202.648859171	215.924793572	140.892745298	220.665670016	192.354967966	123.627268895	276.375663614	161.598174857	328.733826963	147.134454466	215.550115221	159.738799526	116.077502865	159.087738974	349.999273508	250.276010684	223.573731677	119.329172547	207.247097398	196.904909538	180.377735493
COL8A1	0.32429950047	4.41549498075	0.438067894602	3.66138969985	5.68963881202	1.68238176551	0.846626987195	3.08517792688	0.806052284847	4.15678901323	0.301886007959	2.35236765005	0.402974273098	0.698469368051	2.93515300576	0.646460303505	0.824900972063	0.147932440008	1.04548153789	0.495761529303	0.67960762734	0.692345117965	0.741329023623	0.288446112183	5.04020147587	0.544882961217	2.15804548907	1.09175191392	5.15363443244	15.9826771895	2.73320816086	0.423380352242	16.0659372034	6.74526297912	0.187410371081	6.02935967861	2.84888932342	1.74414739229	14.9357142187	20.5166856756	9.89803484451	10.1919429459	4.90795600848	5.4634212546	20.0782806275	10.3517783981	0.639799390943	0.567073629588	6.35125033659
ATP5IF1	73.7596695045	23.8591097861	46.0091524627	38.5954861161	24.3485487144	23.1526892517	33.1408775285	28.5158405703	57.5872005121	24.1298033657	64.0709295382	28.0005961224	145.883644713	69.2605155848	35.1887137793	73.3983765001	35.8169184002	48.4665407208	54.4469624121	73.9406836528	33.6621111883	45.8676360554	22.1440393557	53.0750514388	30.2330379793	67.1396240931	17.067141325	42.2636738135	25.1441584708	21.2564839908	24.4150240924	48.4285675381	51.4879161878	44.3576231816	45.6111291052	72.9976540713	29.3900100869	30.4322324932	29.4664241508	28.5782948578	73.6081707194	31.9590201469	52.648629734	62.121403367	39.8190816331	54.5970236312	45.8898172959	57.9016016159	39.3287577298
MFGE8	6.33037178487	10.3337468494	12.5340801809	27.2578527864	25.0908303459	9.32024331221	8.98366813722	14.6533888646	13.6512233586	41.829791424	8.6387880189	23.4889490155	5.38597560687	22.7235100595	11.0407254437	10.447751601	20.0020100171	6.79631978485	7.9769501364	11.1301717982	4.60487098788	13.6867927713	12.2451843341	12.2135147193	16.0651067382	9.62452388611	8.89774016385	10.0417975873	21.209830776	43.8532309935	12.4118038464	12.1146074562	14.7439069495	14.9257151464	2.27914196664	14.5048661266	10.6807075195	8.47274993157	15.4336766546	40.9098671397	18.0990951682	11.768373607	12.3337346882	11.528830338	32.7009438665	15.3674034891	10.4899714282	5.27992408473	26.8754270376
COL3A1	23.8865746764	80.6781521305	60.7813498336	68.5749395426	92.2868186914	9.60732257385	69.2200918653	76.0534188735	53.6670029873	93.7776620399	73.492998448	56.4424432794	25.8710239615	53.2239254116	60.6328610974	50.3925820026	76.5098653162	19.5901138657	61.5967505516	26.1169478229	4.24108685839	101.152806845	4.77997221167	125.876603093	79.8691003889	39.5851620438	21.9795405306	95.1231323563	68.1619598672	158.461719141	98.135828686	168.173514862	451.903650514	308.273954263	19.7463408836	740.070280417	348.627536256	97.695086615	644.431872672	326.734206358	225.286653408	270.452467495	446.876984195	188.653303626	1135.560177	415.173587224	62.9713833102	51.6216577985	370.77699099
COL6A2	22.4187413755	318.230663183	60.5295995624	252.951288118	328.267085314	41.0548932706	184.749078781	230.64863963	62.1174140533	314.431416468	58.4679099143	136.625063479	12.4558925576	75.5046555801	64.066671779	83.1060367893	142.378061112	27.8239650258	54.9545971014	52.5844762031	8.32033548957	97.9994093503	23.2730997559	83.6380189171	288.636808632	53.8371928111	71.1563801385	109.257979499	385.246682886	362.310047495	308.27480404	70.1351891458	121.760973246	88.586140571	11.7849320016	137.174740202	94.1764738273	35.591398573	216.120315383	222.166249395	134.55869315	188.552051815	76.384750562	83.8319841823	437.104560024	164.88952003	50.228797306	18.3658418133	180.801217662
VEGFA	6.37885948632	2.76953134273	6.5521463881	2.95821755761	3.72351968105	6.58314360127	9.35739868481	1.74260895302	5.42591295212	5.66319549481	6.2556989689	4.63210762975	3.7282112848	4.15620024474	16.7682224432	5.03370877862	9.88049744193	4.43942355394	8.95778477281	6.69649166256	3.70466451475	6.33266514414	5.55127962568	5.9250626917	2.0319803125	5.3864859931	2.27799350913	11.6632177503	2.44235917191	2.81055041307	3.51523918555	6.7907211418	8.10272569355	9.42600068246	6.19807819768	7.44208531409	11.0456334292	17.8922717331	6.93114508869	5.07675499845	9.61754252888	7.65303068351	6.72526568654	4.85745355979	7.10881088589	71.7992610057	5.25920854407	11.2887789806	7.97003126445
NPPB	0.0	0.0496603832218	0.0	0.16888871323	0.0424023412359	0.0329100965395	0.0	0.0	0.0	0.0157623066994	0.0	0.100359266237	0.0	0.0	0.0	0.0	0.0	0.0	0.0	0.0258486170898	0.0	0.0	0.0	0.0994126785309	0.0751385178652	0.0549185145017	0.0	0.0	0.0	0.0	0.0	0.0199980035641	0.0	0.111784971618	0.0	0.0	0.107278060978	0.0477335205433	0.0	0.0581736481026	0.0	0.0	0.0	0.0227746645661	0.0	0.955622513477	0.0	0.0219013141012	0.0
CANX	59.6430628114	51.7010652298	50.9350843168	51.0275359058	42.9207991167	56.1978878535	71.3477274498	48.6849715668	62.0649067933	56.2689523851	50.7435760535	47.042621363	52.6992930628	60.9289175489	53.8755259043	54.1570952833	56.6227940134	59.8721468783	73.7494582068	53.5866499356	46.8186980917	75.5186919709	43.0177418975	57.7795203836	44.0753989527	75.361933727	62.6193418137	86.3944457651	50.5639445251	54.295551423	52.8300975041	99.8837317192	93.0277676839	80.5002611233	103.035194307	142.316079741	130.107107647	73.5613846268	79.2284744316	66.6766978887	70.3418023696	78.9840598468	161.919939847	72.9745473283	81.9837506006	95.1972046646	105.691069096	106.988962639	60.5771030302
COL9A2	1.69751374276	0.304430551285	7.96566743698	0.552175994773	0.723097309422	0.167816914828	9.15895531329	0.432230637414	7.15073909773	3.07273467366	5.52951022818	1.13677238245	1.30247052393	4.52109261052	1.12208372694	0.822286293064	4.39299630051	3.1581238218	1.59685251098	1.72863794366	0.144402295185	3.66588225048	0.0820399952365	7.05824429448	0.590428372856	2.06130313537	0.19528285974	12.0406787197	2.32604205253	0.942092286624	0.222997290183	14.1628067718	3.77817523873	8.28304288078	3.0192023466	2.32120165076	0.337788488638	0.212813383166	1.79970299461	0.635430202322	0.801358356873	0.704849831156	3.25478194908	7.2155250809	5.66765121757	26.7599900561	2.00655179452	1.99926127306	5.16204793342
NPR1	0.859578416117	13.6810137175	1.20252108403	3.73020994257	11.5550236167	2.27117818943	3.6436793726	5.32149815219	2.7310560389	10.0775613182	1.1701326137	3.49778020299	0.876391036428	2.87431300419	1.46668706043	1.40171924294	3.78834245792	1.48065022453	2.42811494907	3.37049846986	0.405074943979	2.1493157891	0.833161656521	1.10781318775	11.3749373175	2.19020919567	1.17406977358	3.93974046289	16.8750172065	15.3188668884	6.14442953397	1.56734302969	2.14888968882	0.84044960032	0.158747703732	0.855648570932	0.721741406049	1.30883793134	4.52622991336	5.83705447196	1.65831082609	3.74207854688	0.842332022768	1.64595773852	2.73876678118	0.954887610993	1.30967444452	0.385836102789	0.538429560979
ROCK1	4.05629969554	12.0643760816	4.01615210745	16.3649221433	13.4382730831	7.70403229556	4.93174372459	13.8899229713	6.11593684241	7.6674133936	4.149131771	7.85474986137	2.47608554957	5.21700852361	4.83630695893	3.10749681685	5.42496533351	4.07399583997	6.0695956726	3.37571164335	5.02813821031	3.18212567271	4.43475766037	4.80776749388	11.8236859757	4.34219111943	14.3444286568	6.37105088495	7.17737345065	16.3002969956	13.363911745	5.76143133376	8.58335504034	7.95000088297	7.63347774464	7.62484051696	3.98924613841	7.88654054763	13.1164955542	12.5489034727	4.20208517799	12.1795839801	8.29104057339	4.66282850414	5.74634065049	30.7890261713	5.25367732901	4.83158745983	6.22695515617
FOXO4	9.74475310122	8.95185434654	5.40095735989	8.61790276519	7.23088465931	4.26379086263	9.51684908994	7.52217300136	4.113576864	10.434454979	5.74240260223	6.15771208345	1.96060166261	5.10649207247	3.59261745762	6.1213995667	7.94506410823	3.4254174087	6.08299588408	4.97523263385	4.92700742885	8.46264693154	9.08128053938	5.92449958646	6.42434691051	5.48426769244	6.85239191976	7.94436116971	11.9540578758	9.05002737297	7.28808511654	7.47681667458	3.40956502565	4.07361689144	7.59423224484	3.62050630944	11.3213574235	12.5319670691	3.60283177786	7.97221439526	8.134586643	10.0889635035	1.79932561097	8.16187949864	5.18348519552	4.34366949614	3.7566359609	3.08223350112	1.03013331373
AKT1	7.18100550219	12.0953390549	13.4747647899	10.5111965372	10.8289129134	6.00353045452	18.122922401	10.3898219245	11.8491067766	14.1476432271	13.5610159003	9.06807829592	3.9812977913	11.6030017459	9.11906927514	7.63937465271	15.2578874507	9.5445345751	7.76552439913	8.04536238517	5.89691434538	12.8607333121	7.72014612419	11.3957163686	10.7107773923	9.27739124775	8.8801304018	16.0554787239	16.6209117882	14.1531367554	12.2041718868	16.1042657822	11.9912844898	6.94886709806	11.7573953803	11.3455887171	16.2793416342	5.81301510178	8.67860942224	12.3217783678	11.275468599	11.3260932031	8.22326423495	13.3190857791	14.6521834135	12.1379954378	18.3567670558	11.5187844375	10.5967289521
IRS1	4.17772567382	19.6116086439	3.37451771771	9.08339484895	7.23041075975	3.49834028626	8.28731066493	5.25097962503	2.62838129699	11.2918422271	6.16134995608	6.47298613088	1.71243197288	3.23527573281	4.48291720889	5.1036134641	5.7217874671	2.96353732188	4.17045375466	3.35420152964	0.89189539117	6.81796243913	2.00229781409	3.84484918351	4.90916559031	4.18930104252	6.31259115016	5.63234126417	8.96120711164	2.9663143537	6.28204785136	5.37407617611	4.46391303121	6.04074620562	1.08682859995	1.8254837377	17.6758416875	13.7172380224	3.60418262732	17.9072824293	3.47583249368	18.5849011513	6.45803816862	3.60481774984	11.3617020348	1.45915806914	6.27751224137	5.13726095867	16.5997658735
SCG2	5.31130780263	7.38551021343	0.191647412109	6.79179565933	5.54669095958	0.0168000051478	7.5651266848	12.6067299159	1.08920228923	7.5032405973	4.64720145243	5.07833020405	3.62525674858	1.58663346377	0.35348549103	6.55067093864	3.27494736571	0.726511518777	3.19968808005	3.35819072913	0.0419912031604	6.21611787997	0.0200396039854	1.11646397632	4.96721148665	5.64903272264	0.0183465448447	9.47825655724	5.52845201023	1.32114846755	7.20470242916	0.908566890872	0.963696156076	0.142660482351	0.0993133574852	1.32311640788	0.246435736988	0.178692017078	0.826783328615	8.91392591904	0.726846575249	1.49832394358	0.484022961749	0.238334058685	1.12881914167	0.223243274354	1.29068338541	0.318636330715	1.11080538146
COL4A1	4.53176470496	71.6575271978	10.0494308477	44.7413914019	60.1123305205	7.46582903411	23.7727710677	53.6253592997	8.78749210345	41.6893954207	11.241308779	23.7197311734	3.18877690932	11.4178583915	16.0384983912	7.42781941301	22.6789568089	5.34596138214	9.36033626206	8.34725969612	3.24896934106	21.4545929369	6.04069302122	15.9420638397	60.2915762029	10.2708018271	19.7514357735	17.1679483806	61.3309816514	59.6470816346	80.5094153294	22.7163154829	105.824067637	55.9234164429	20.353935712	70.1338536289	127.179503883	78.0543953424	55.1512761015	92.5721117765	100.995679151	65.2424290364	54.0822742378	117.916699172	261.299503115	75.5164998709	23.3532169551	25.2681677035	42.4844614561
COL11A1	0.0	0.244634718622	0.0286580494706	0.0661795820826	0.119275502891	0.0165804769499	0.05961095437	0.0682760432258	0.00542913898405	0.0992653434607	0.0	0.0695229254493	0.0279210644458	0.0264287035493	0.0313085269243	0.0	0.0515624765475	0.0	0.142290425041	0.0108523534545	0.0207212488917	0.00339694957435	0.00329629057691	0.022260100472	0.12828852653	0.0115285689849	0.0316869136143	0.0102705344214	0.0285753497275	0.032506823805	0.0755333946593	0.0151128288278	2.69479294751	2.00118497623	0.0211406228179	17.1208434981	7.29496439232	1.14364856415	1.41635487983	0.429858564661	0.565829551199	0.32263529867	15.3540997499	0.0497212398585	0.0596822513521	17.7362527292	0.0107495175628	0.108502263423	3.95553399321
CBL	1.4078756369	5.4649898149	4.28060523182	3.44066826754	4.62776156532	3.48520649313	3.54526597244	3.56904432499	2.50483851461	4.96526546708	2.64153548351	3.46424168082	0.609591062248	2.35453181611	2.70356278814	1.94868452587	3.61339851459	1.98924689437	2.50960767104	1.27364128844	2.08630353701	3.32305666208	2.70062154374	3.03490331549	4.75296182393	2.44172074467	6.00764811939	2.14565662753	3.45347480398	6.43562495911	6.20744176031	2.43556670917	4.42473459555	4.21016230984	3.08126232914	2.59055669352	5.2404654405	6.8536758871	6.47054406687	7.57916291857	3.48848945614	7.45885416577	5.80662501869	2.86472503795	5.63140519598	2.62266945848	3.36122248603	3.90958228063	5.90948305824
PML	5.95975212835	10.0349573793	11.2356807171	7.237509915	9.71956335234	5.20418950648	11.4182505945	7.04315140224	8.27454055963	10.9978110775	10.9082527	5.25107639138	1.57580104262	8.42616946419	6.08367411581	5.44503753149	12.3197532256	7.21471539818	6.95915314765	6.09019722672	3.09407520881	7.57516131881	5.40808659758	9.24477431738	9.62144258981	6.16704935478	6.67251674549	10.4623614213	8.7469881384	6.246212462	9.10437896494	11.3555290738	9.7650912639	7.2975652937	8.71333347709	5.97442867999	18.5063738408	14.2241089079	10.7606343243	10.5707911867	12.8979902932	7.53913654022	8.48532578852	11.8283010352	14.5161405717	11.4876047488	12.5261498745	7.59195028656	10.4801631558
MAPK1	8.57157680396	14.325671283	9.56545068532	11.0988972968	15.9739262452	15.7112963456	13.3935207968	13.7340628235	10.2857674557	11.4948707302	9.46946314875	12.779693719	7.60190669729	9.17203773655	13.3422836895	7.1936387196	11.2662828631	9.35446795364	11.504860132	6.27293217995	14.5008939384	11.5884450545	12.3890264239	9.43350549538	15.4837577882	9.3283137287	18.8067075384	13.2151336053	10.5236674666	14.5485974798	14.3497624887	15.7199549964	13.561229127	11.9050836996	16.2500151592	9.39153888274	26.5333394714	15.7297052892	13.301172272	16.2924121299	7.30148357216	17.6129351773	20.3698176168	11.7203615259	15.1017479955	8.34525710345	14.4051405931	10.7345882994	18.8303032701
SRC	37.5187848059	7.16851880221	21.7450128163	10.2888888764	5.65295714843	8.58074288902	32.6145788956	6.7335343496	12.4701795117	17.0664596801	28.9765760812	9.90683121627	7.58419880942	12.1548796801	11.3762629825	23.6371793348	30.5373745034	17.3111322172	31.0049327224	23.6967077279	7.021141137	29.087176398	11.9728849412	21.7921259978	5.56289898963	17.9430198516	11.7210261586	31.0487354225	8.60236765905	8.41224912592	6.96100139997	29.2313489444	12.3381631652	19.768912989	22.3504902501	9.31109482504	36.3372475926	16.8759544576	9.63845702205	15.2593280467	38.2027955503	29.3858920319	14.782041604	21.8072554069	22.7075256897	33.7760116121	34.2920454503	26.5427470446	16.0027529593
IL18	12.9032699877	0.944227560436	4.77683229846	3.14677689131	2.5362505408	73.3683265908	3.93697690077	0.913964490354	7.56401154129	3.26755976665	7.30040318791	2.69665883017	8.56785546811	9.10831125724	27.9991130026	6.86015408834	4.73686107325	3.00667400236	9.91619624232	8.66229649557	122.732792974	4.41221481728	74.7495129329	6.58070572972	1.13102339791	8.15059298861	41.1193943422	5.03243289861	1.16300829102	5.00564130087	0.96249031722	4.09809925092	5.52052068175	11.3357107292	16.8574198674	6.11244092686	12.4840421169	11.4247190507	11.1829527656	6.08864998862	5.96400141025	8.85027009832	18.241296976	7.87875134841	9.45274620394	5.31666870644	5.74718784309	4.56332380408	45.3029550295
SHH	1.22850160909	0.0296437724909	4.8424879365	0.522168650043	0.122662112182	0.0340010028758	15.8914722913	0.0430803964685	1.34490807646	2.21256106104	4.01523970253	2.49883218269	3.41577400245	1.8607436142	0.0843814782748	1.74921533493	10.6049010171	5.48935837113	1.01330704521	3.66754832635	0.0	3.72820609908	0.0	7.4862732696	0.117306369429	2.75373073826	0.00990159893465	9.78261064634	0.0193030247587	0.0039502580205	0.0427292923341	2.12118561822	0.822225085526	1.539872376	12.5579888691	1.45584499497	0.00985192196888	3.56169629434	1.25973703759	0.718552710711	2.17888987296	3.60213644171	2.00921981674	0.749809946987	1.22660274772	0.749678309871	7.29204234986	3.0923977344	0.097216178627
EPGN	0.0	0.0	0.0	0.0287170812156	0.0	14.7815317619	0.0	0.00797644385917	0.0	0.00603034225434	0.0	0.0	0.0	0.0200692056997	13.459935896	0.0	0.0	0.0	0.0	0.0	31.1555514276	0.0	14.4329282222	0.0	0.0670751414534	0.0	18.6103472239	0.0	0.0153171584083	1.13001333542	0.029667885168	0.0153016697613	0.0212423783025	0.153960073368	0.00875650233485	0.0153737661129	0.0410424334723	0.0	0.0226694530734	0.0	0.0107868167176	0.0102083361797	0.030872374041	0.00871312966311	0.0	0.0	0.0	0.00837900330002	3.28496718838
COL10A1	0.0647239254607	0.051178651402	0.0	0.0238895110898	0.289182633822	0.0179556658793	0.0753142855755	0.151669488056	0.0646737645093	0.126131498263	0.0303784662097	0.11407450663	0.00863909844432	0.0572414137409	0.019374436585	0.056921033013	0.205722931194	0.1058846923	0.203121310547	0.0282058809125	0.0149599163251	0.0147147737065	0.0249878002263	0.0361595382078	0.1867567599	0.109865812292	0.0457533789347	0.0311426503644	0.112859681071	0.0469372639322	0.073336275475	0.058191255654	9.73944675189	4.00498368701	0.129039086032	19.4726434097	9.31937859878	1.30505813495	0.642986323344	13.0413651795	3.90217617534	4.13935726439	58.2992341883	0.815960846475	4.76124700563	28.6968079152	0.116410852538	0.326614251276	22.578512684
PF4	0.360810040258	0.133140254797	1.17645088845	0.10780791665	0.219242569006	0.170162634922	1.6993809943	0.0	2.56304348139	0.48899685916	1.96725716445	0.461253846148	1.41910064777	4.06849982102	0.42841883283	0.616491945065	1.67108522917	2.15555989491	0.663773910464	2.04931602312	0.0	0.232415465496	0.13531709413	3.12217257717	0.460451491377	2.01925557956	0.0206474567189	2.61403805641	0.0690032914388	0.082373343987	0.0534611361206	2.18289466057	1.94582295421	3.54499016615	0.841552065453	0.230861024245	0.164350936686	0.127974306181	0.0680834236342	0.779822247468	3.20722064081	0.0306588109767	5.86449879434	0.157009442472	4.90007093469	0.818859834761	0.551602417157	1.03175495271	0.0
F11R	16.8774012436	1.00231762288	11.4361739662	4.16968504724	2.43096991438	17.4813612587	15.5848198171	0.928249600706	7.36939708667	6.44336713275	14.822328874	5.36874529511	6.93044643538	6.65806001035	13.7730215546	13.959254939	14.9339323977	11.5295178653	14.3743258259	15.8497229777	16.976239007	12.652393315	17.2331011578	13.827533034	1.70869676513	11.0067066682	18.3841107171	16.6186146987	1.3327741928	2.211703148	1.5403758065	16.6346125312	24.1995429524	21.4390600915	18.6152903302	15.5211703651	14.6545657109	27.7541055699	15.0684680929	6.56405294225	13.7697143504	20.1372347732	28.0205887648	14.5202018338	15.0030147047	27.487158249	16.0336210539	16.522643606	22.3892128063
COL9A3	0.992432998334	1.01778258119	0.960967101209	0.598457790424	1.22131206292	0.158378562295	0.518418491857	1.21900073449	1.21212467362	1.76392316739	1.109810702	0.706441152483	0.545920921772	1.41296596742	0.692498750338	0.783620686675	0.780001197701	0.353138928243	0.309825277686	0.519861651096	0.171343839806	0.772941385811	0.0874103798554	1.09489075741	0.917495584531	0.560143838451	0.172958244359	1.00155249816	0.954743119136	1.33472439867	1.13182828387	0.985378754793	0.303100728865	22.7645756119	0.440591091192	0.522431186391	0.172090501599	2.57144457077	0.493706995809	0.387206178008	1.14625166711	0.686132893305	0.0231846352765	0.382789735756	0.473658121392	8.64401699642	0.827574895375	4.67532080553	17.4123110714
RHOB	26.729716399	1002.87933811	75.9306135987	965.391096338	923.564518526	87.6946546114	327.22741668	941.014897884	141.21763853	1291.79834374	42.7507241221	587.578138985	146.293648085	475.336319524	165.016438093	88.5770532553	671.79342073	67.5130083105	54.3855448687	81.2621893327	44.836912655	89.1276076672	72.8244425716	96.8472558483	1006.53172177	181.705707733	83.7485565755	404.847372429	824.258939193	1071.86070474	671.017645351	112.871986428	233.403273463	61.2911532661	26.5452556127	39.2630755347	102.459020729	110.581824144	116.490316861	477.440694785	105.417513379	176.310601436	106.320909519	126.924703455	165.955396448	48.2279632567	58.6087025157	87.4484570304	133.266870814
SPP1	0.613444432083	14.2549477457	2.0614163435	4.70204158793	7.51845942134	0.167287082711	3.83859488429	21.8129999107	4.09859058383	3.70447484171	2.9343163893	2.76076623468	3.72137075047	4.564417014	3.15353388661	0.374339787984	11.036058369	0.754377109814	2.62558186867	3.84129828065	0.184469110394	5.41919566046	0.170200647765	2.14022090514	8.38022706231	2.24148461752	0.166567419045	0.950898380794	5.96169410842	2.21221937789	9.20996482359	2.80442489792	57.2941446811	11.3309793764	3.84617575283	752.766045155	144.357691265	17.7505490467	295.522499911	6.90559550967	9.76256641053	287.622180943	659.597575663	38.9113729994	23.0532124323	220.634695912	3.14841952974	6.29329212355	90.1051146416
COL13A1	0.25218916197	1.06086968516	0.402918943408	1.06473276723	1.59369799395	0.148669547377	1.00486778683	2.04945732251	0.502383835073	3.32861284654	0.54833105143	1.02158799686	0.143060231138	0.77727500679	0.186083375303	0.312401576976	0.790353149024	0.467576214567	0.338681007466	0.411029355036	0.0792737937116	0.662785488552	0.0662061764718	0.782416836457	0.359045862201	0.635113888242	0.244615555629	0.733782530161	0.63422501022	0.319541657945	0.846358177182	0.486630814728	0.705659196737	0.277403691761	0.490783640324	0.987528969394	0.499699879707	0.139922213607	0.387834821711	1.21236669649	0.489097225432	0.803589733984	0.537083384777	0.373123405729	2.22857508128	0.860467646977	0.331567852304	0.211067689446	0.708463675176
SERPINF1	7.65959703841	25.7087925823	26.6880957103	14.4023226941	44.6490297699	22.0991244646	18.7559390162	28.1040447918	45.4786049963	84.9851909324	20.4255541808	31.5112726529	24.5881409025	41.7910441145	17.676190516	30.6357727409	30.1985749743	12.5366923662	19.4515819166	37.7015851024	2.66927023133	29.3016453917	6.1518352041	28.8124007573	41.4756294375	26.390055152	8.07429256638	31.8356950176	40.505554131	51.3584513736	24.1258314159	15.7372363531	35.2691726759	22.007193687	2.11169516326	37.0295365901	8.9515834225	10.9739918468	74.9734335691	61.1178526376	32.9054286733	44.7410851642	21.8882315312	33.5579673291	84.1410355774	29.5613518374	17.731318712	5.61128937126	25.7734375789
COL6A1	16.4646789623	214.270410508	38.4080939579	139.023778616	210.1736127	19.9606110573	75.4364606065	175.819358222	41.625911239	209.483758313	37.6867644389	91.2330626455	5.75052541389	52.6732210959	47.0953499913	55.2827007665	79.3497586169	18.7462080055	38.0734652499	26.490405887	9.21534205518	71.032847711	16.9184103479	58.9678623081	196.781782771	34.8321115067	50.3510742184	65.1539117797	222.545219129	274.78868165	228.831833179	65.0707788088	83.0641199827	79.9803290913	33.7693635746	127.208062483	86.4553752875	38.2710685254	182.589148884	136.647943214	95.9174200272	143.440245326	92.8317466594	63.3644620277	316.924343738	100.737231138	25.8818777981	15.7343254344	185.747263152
PTK2B	15.9186618382	2.32571433107	17.95027075	5.21715844457	2.68194674691	5.58826133669	13.5493940936	1.74185705891	18.8809001514	6.44511243287	16.3847270373	4.23839839007	2.7884435364	14.3226632615	4.84156253364	12.2821753365	17.3573413505	7.37970790799	16.1301048632	9.72361567118	3.56569124734	15.4234570925	6.34132781393	13.5120623251	3.23188133168	11.4729505061	5.8826069529	14.252881386	2.62337182518	2.85613813115	1.77469676422	13.5602093513	5.37470194723	3.80999482036	10.2918539657	3.83183320111	15.6494390113	6.91243313309	14.5420402688	5.62185402956	7.04698534566	7.11724992556	7.88185758085	9.60928927246	7.01424755926	6.59593037316	16.4127063751	6.88221946988	2.80397741311
PXN	29.663907453	14.7199094174	15.529406923	11.707811127	16.7682518857	6.86333906074	21.1964786718	10.6185132817	9.35945175601	18.0458580606	33.3305727399	9.68348545321	4.54991893404	9.97746710546	14.8973289486	28.6363684553	19.4131046464	10.0734010685	27.0867030762	26.2298631654	4.82561955997	22.8686734948	6.22552807042	14.1676365059	19.1588958907	16.4421088561	8.0598646166	18.5446376373	12.4988760196	14.1327999884	16.3758263379	20.673039211	14.3142987283	11.3296978539	15.938133004	7.50322115995	19.1207920758	26.6417759274	15.2257648165	18.0424696775	22.0689056791	49.3827985893	21.3691700493	27.4455457174	23.3209786184	13.3148187589	19.230024889	15.8692301798	30.671811994
ADGRA2	2.42589437406	16.9368562055	6.76260158917	9.59264185227	19.4667281014	4.49287836295	11.8676431783	8.60451227944	9.44653459847	26.3444823174	7.41662223095	11.8170086759	1.38665054526	6.25148225553	7.85817928499	6.74127815716	8.57353052369	3.82126622727	6.97818997479	4.27577346808	1.30974374633	10.9384638757	4.61459206561	7.33143983028	11.6659829437	6.05626538026	17.8491107989	9.58859188129	13.0249861092	17.5860054838	10.5226597968	7.54567355385	12.5025701297	5.71101045225	1.04380583334	5.94807331307	6.93617513186	5.3468077834	16.5572792422	27.4467517439	15.7430603416	18.6857659026	4.85391895544	9.65214861984	31.1163255994	6.52696789922	3.84708769046	2.13968487669	6.80917572031
COL6A3	2.50123402227	48.7722094727	5.54717396865	25.6503834836	51.3278969221	4.03092946822	13.684984532	30.2481645269	6.74688805031	34.8580590647	7.16961201565	19.9825430594	1.94949597155	6.66714796388	17.2612286062	7.69232772697	11.854038183	3.47352271095	7.90008496396	4.87648979623	0.981351613869	13.7182823058	1.77689294515	6.89935702684	47.6361669959	6.87121443298	10.2503722039	8.20280428765	54.8361433016	33.0365468536	47.6043900994	10.9859699247	59.5571271837	27.8758820851	4.12863844478	54.8385158051	30.8199401661	14.0407138856	88.654112423	60.7201919185	39.6608037596	49.5153742324	51.2117680214	23.9954274195	168.795607438	39.6158816582	8.19753922237	5.17385721	60.7780482488
EDIL3	3.23083236049	9.48399078152	6.69545031953	16.5661049184	13.3237940182	3.3594681608	9.244632609	8.80814868905	9.54836335859	14.8834248712	6.00531134411	10.6422186739	9.53153026173	8.66043236755	5.19900749014	9.90713371367	8.43946902871	6.83832794246	5.70379756746	4.70826839178	3.17868760937	12.1100689917	2.26003287038	11.470677684	3.88354481543	6.97440249519	8.26767635353	11.4354918936	5.90038671005	3.53945252795	18.154276329	11.0100127367	10.9295146091	20.1288381364	1.94885741473	2.89912844131	1.42725813438	4.30878904569	4.166227748	14.5738810399	7.14079747141	8.07456263828	4.47980852358	7.75957192008	20.1256324744	3.96892350533	5.77537407999	3.64756500611	3.64898673121
IGF1R	1.20453414284	5.82356372754	3.6469484052	3.38281115748	5.49377903548	7.47794668399	4.71081645381	3.43389421339	2.60747571671	4.32168635821	2.44994942813	4.07306027885	1.03715225827	1.97806393724	4.50142639218	2.52209962513	2.75950282549	3.4296952432	1.94687359464	1.52445802198	3.18840567071	4.74268626437	4.92986681735	3.67033365483	5.33852244608	2.6083265719	11.4749665969	2.20807822943	4.40463944354	3.58207519983	6.26257892428	4.56559054854	4.27153580395	2.64510930501	4.67157487381	5.22603462073	5.71237211351	11.4044658268	3.39008310239	6.03092225765	1.52957683879	12.8305387762	3.70199277917	3.7931609291	6.22470072661	4.64306569743	4.48695975443	4.01224811184	19.9948902228
ANGPTL3	0.0759958460179	0.0141392024435	1.23895361257	0.0240428239962	0.131290695341	0.0632481424572	0.0126329368684	0.00890416563726	2.20217153097	0.127902631469	0.240765702348	2.64131692837	0.639048731939	0.896136348041	0.0739328500084	0.0859294926505	0.289860445084	2.37598733541	0.0246719656566	0.226306630977	0.00878262164563	0.181412785499	0.0	0.410416321664	0.208584525594	0.17590822645	0.0230235025074	0.0888037808544	0.0128239963166	0.0214322768232	0.0529895814841	1.71240750888	0.545399696946	0.176640892381	0.112411935512	0.038614170086	0.011453996049	0.0543623602167	0.0253060848462	0.041407704393	0.0120414064774	0.0455825768121	0.0344630686218	0.0145898005005	0.0168640617923	0.0380454877074	0.49889751338	0.308667012643	0.916758535343
RNH1	10.3891240461	13.7408542867	12.8997132623	13.2669176621	13.9733425141	22.520583467	15.6789582614	12.8857730645	14.6134674042	20.0311728491	15.6342071884	10.4677069194	6.46907500856	13.9890283633	24.0301814833	13.5498921223	13.7790124981	9.29683106325	10.5458377748	13.2899960187	27.2893705527	13.6571538362	35.872535963	15.0727901585	15.1403400223	14.4049610173	23.1223738906	18.0961133867	20.7146495967	23.044223367	12.9354779556	15.2638409791	13.3174761056	7.75787703026	12.0866260599	11.5197835267	16.253547621	9.27983053086	13.2985065934	15.5744966801	24.4896227444	15.710349738	9.99827413764	21.78363001	18.2248045054	17.1308820953	14.6478193925	19.4374014144	16.8981489523
PLG	0.0	0.0	0.0	0.00204125334346	0.00691862652455	0.00178993785254	0.00643527348312	0.0	0.0	0.0	0.00454248538622	0.0	0.0	0.00570619735724	0.00289705525111	0.0145909535587	0.0	0.0	0.00837867172247	0.0	0.0044739060107	0.00440059376677	0.0	0.0	0.0354179575852	0.00597389483765	0.0	0.0026610021001	0.0	0.00311934167825	0.00168707033526	0.0	0.00603976085278	0.0267513001044	0.00248970144756	0.00655674256947	0.00194490528524	0.0017307765547	0.00859402045456	0.0126559598067	0.0	0.00580499116926	0.00877781920226	0.00495473893695	0.00859062708856	0.0123330698966	0.0	0.00952947459952	0.00639727152459
PI4KB	10.7207138091	14.5896368505	13.1279499142	10.1111179727	13.0038561282	12.1188897105	15.5920448812	12.3211555205	14.6886171176	16.1178426298	14.0390273144	9.77848008954	5.80665221346	12.0606693538	10.935449039	10.3452606341	14.256986963	7.35634676037	9.87357203311	9.84734715537	10.4422409485	14.917835426	12.3511074491	10.2173493973	14.8875166193	9.76587276241	13.1773612798	15.5458317851	13.0880289876	15.1193736466	12.1326207376	14.8732145943	14.019307802	13.2236540289	10.0848971216	8.90412691195	13.1157981701	10.3926851066	12.7427145224	13.709092161	19.1548519049	13.762861624	8.54253471376	12.2337099474	14.0184831839	21.2308541086	13.9145618934	11.0792630442	11.8718398136
NF1	2.21155123765	3.69375735559	2.18174584401	2.44114776275	3.78578462804	2.66397889386	2.82483546164	2.72793303904	1.92956451843	3.18763281412	2.19054867878	2.55850689472	0.678237699654	1.92703106742	1.77593992338	2.12797725538	2.12151041786	1.71605814975	3.50313096775	1.58784998669	1.29962065667	3.09848965123	1.30782691073	2.0157794145	3.9499611617	2.65015944308	3.56957038594	2.56773290451	2.36308022814	3.07302673104	3.6620534323	2.98583944884	3.01583581232	5.11726256274	3.71972872124	1.58538931207	6.37373995995	5.83297837326	3.64915924633	4.57913193419	2.71676195889	7.88529682419	6.14012647209	2.64818866558	3.55632001981	4.74776346547	2.39549584904	2.79497865154	7.63524245441
COL4A6	0.699665166625	7.14509941404	0.714506120285	13.7457718657	10.51447868	0.916586253708	2.59205217258	8.17306380184	0.449588508338	10.1718230522	1.22081374647	4.13453795016	0.202446410345	1.84145665006	0.629249639158	2.27326700134	4.8377735349	0.459495303367	1.33179086323	0.914147677563	0.436670964173	2.10523040395	0.824770469155	1.52374938317	14.4681825463	1.24416882853	2.81613335992	2.44177474544	19.4844519199	55.6400860044	10.2289280959	1.81369956436	1.44054998508	0.788993311417	0.407289621421	0.0120181046019	0.00267366854553	0.251016675545	0.0753157287089	6.37498866303	0.362591371518	2.81499544301	0.0135752633752	0.280966046053	0.794193386228	0.020587385123	0.875812947974	0.155564925522	2.97249131793
COL12A1	0.932411082003	31.0384013337	2.05716622306	5.82970898989	20.5832603685	5.43586672453	7.6712626012	9.79031953055	1.97017585685	7.83463553822	2.28718379238	5.07400480739	1.30747262507	2.15703038165	5.24093334228	2.77458421105	3.52951576105	1.53595158814	2.60298363728	1.44017451653	2.12000988405	3.94334242213	4.69525705638	2.43222943003	21.895720905	2.46435008371	17.3421828638	5.17844525828	18.1113303747	25.3929808127	12.1347112784	4.30336014842	15.5141185049	22.6887290569	2.03119423089	40.0913909498	27.7269879921	16.1729219437	22.1037090611	15.9676448735	18.8868751485	35.6411760435	59.1994876833	13.9212523017	85.9624978167	18.5501923542	2.74414357857	4.00416596512	41.4326484081
COL11A2	0.0646674374825	0.0767009776467	0.0773129545288	0.0966112487482	0.109151427366	0.132157963344	0.700528212843	0.0751371543945	0.249657828467	1.14908619011	0.425686145348	0.105920718157	0.484230440162	0.135035382564	0.0630732770843	0.13811614793	0.44260342443	0.01332199096	0.142760632138	0.1011394258	0.0381144930467	0.233270644064	0.058610638496	0.337796611827	0.0825260239738	0.404319229687	0.075862554627	3.39795755115	0.105122521735	0.110727373371	0.129353740038	0.0864839477577	0.0485958799772	0.607738734715	0.148473382764	0.0868914312025	0.130712640372	0.0409582879043	0.140328623313	0.101829777495	0.0319347389886	0.153858104225	0.0353131406037	0.0187603765091	0.0772519151095	0.570374421186	0.675562920795	0.0789292165457	0.187722902394
COL14A1	2.6261396255	14.7816147437	4.00471301856	12.5081121234	26.7489287692	23.5791802562	6.35774060565	16.6663491198	7.94481061635	33.4812831178	3.45212078952	20.8517063752	1.997756797	5.54482422185	14.9990403755	6.64956230311	4.85582929365	3.13076801779	10.3595197533	4.46658244252	3.40000300205	6.32492604092	4.60785455841	3.41757189727	20.5460702758	7.07437096658	13.4258278543	6.05304582491	22.6488800449	18.2178247908	19.809237663	4.52134346847	17.3907324765	4.43922464968	0.428014431578	3.92018945951	1.10638952237	2.77367801528	44.1993145497	37.5804726892	8.96560486332	27.0412627439	4.29393414553	9.25086488888	17.0534826321	2.05132924406	3.80161468521	0.870100431732	1.30274401321
PI4KA	8.66342220202	10.8777934201	8.24759419383	8.03403459131	11.641128429	6.84967963019	11.6364886395	7.55238262311	6.99413696189	11.6774524785	9.15391842913	8.37110830923	1.71957971419	5.81173724664	5.47836779781	8.00030754144	9.73519175097	5.14796206471	9.97348765105	5.99484880095	4.54664473331	10.4038184322	5.27704637988	6.83452360458	12.0685357142	7.0416493296	10.8278615281	10.3869407144	10.1512530382	11.7163014883	10.2445353186	10.1105712523	7.94015966537	4.65186980687	8.14893448915	3.79068661221	12.7478882564	66.2202453529	9.81044313761	12.3320144259	7.18056081449	11.6055600212	7.71157234034	8.804145853	8.45762562481	6.60232946937	9.34244698929	6.0121151996	4.68006371207
CXCL8	2.04448444975	0.702219074739	3.02062646762	12.1927814377	8.27559818423	0.346511187971	2.56380842778	1.10714724447	11.1094293645	5.80144382776	1.37640902837	9.60205153732	0.971317316384	16.3216566193	4.64112327999	0.436659202368	12.1420108857	1.12533915722	10.1552154154	1.63296421895	0.514636910413	0.629668073804	0.25758249551	1.77992703115	0.145232555932	5.53935572371	0.219367877893	8.6453781687	0.0672028537554	3.30377241204	5.18768934824	4.46752233711	50.0819147839	12.6568706167	5.17601704901	24.9814775249	725.722385772	33.8457389184	2.73667019866	1.89375604964	35.563584467	0.480456195236	45.2834529776	76.1505462359	310.640059953	17.5827676209	4.10233072953	12.5258951021	139.458831302
COL8A2	0.367104256806	4.26314362752	1.30855599464	18.6507788144	9.82062738297	1.40852394337	2.45287269923	8.6010045374	2.29643859851	18.0177949065	0.85639953607	8.41161082512	0.444734128223	4.14337131745	2.93673312132	0.970105740249	5.46573292619	0.759467591711	0.92431819943	0.530101446665	1.22853267452	1.35869981594	1.6451313354	1.0193737739	6.91559686926	1.55473491365	4.28609368146	2.0539859251	9.21021063083	21.1308546981	6.89602101648	1.40569264367	3.68834098193	2.86725819148	0.108843136517	2.8724054907	1.72443548654	1.06167390453	5.11608294549	15.7513311497	3.13830767854	3.81461259109	2.04463039615	1.04581064615	4.78251431182	6.19803728345	0.580249520563	0.458914601726	1.73920853813
CHRNA7	3.1017565542	0.229124475947	0.60796217956	0.580465046329	0.16841804006	0.126754669433	0.87582665854	0.173149422837	0.38132498291	1.06241118204	1.53299034219	0.908968459992	0.503135339991	0.470380275038	0.17309980491	1.30771990636	0.777997825119	0.373736603832	2.25514288928	0.491563052572	0.0247515785192	2.13270815914	0.0496115742266	0.809657589131	0.204991151295	1.75496370561	0.0583972813339	0.615371734359	0.267444598868	0.0931907383795	0.128803694587	1.48510321369	0.397633301652	0.150690639506	0.170798873499	0.37242055205	0.0710163646815	0.0344714497992	0.0784506185615	0.455118499117	0.458131034682	0.134886007086	5.40502666372	7.41487938779	0.791325480174	0.719358798175	0.277350976036	0.374320274375	0.0141569865858
RPS6KB1	1.69913194241	4.42068501009	2.50817023551	4.06943119392	3.82818067097	5.22931030535	2.91090014676	4.23706580986	3.72423961268	3.65725705514	2.20176104465	2.92432958312	1.97277583521	3.55435893378	4.49156250214	1.5904588604	2.56189107165	2.38872119161	2.36264481839	1.50755241423	4.32218780869	2.92920283102	2.98062583594	2.47117304071	4.37547219357	2.82615662373	5.47383497561	4.11675406466	3.17179953128	3.31258503725	4.89797756847	4.35478315468	3.6919540885	3.26785557747	4.57290820294	3.36854675299	8.76036246538	8.28140668994	5.17306479448	5.13825602028	2.2425885974	4.13864832884	6.25083041836	3.07188657605	3.28692345263	5.28183332186	3.21017728996	3.10436240645	16.4968047821
COL2A1	0.0110132031694	0.00522503122436	4.34504430622	0.00197440817636	0.0223068714507	0.00519396763154	0.473064797831	0.00219364298977	0.105444727471	0.104481439283	0.101055837716	15.9049885491	0.609755845808	0.0662320299682	0.0028021850367	0.0188175224792	0.0170024843073	2.04192432695	0.111434047431	0.3236406748	0.0	0.57462574459	0.00206517901896	0.564825582266	0.018446680806	0.485374427136	0.0170163090849	0.275403228268	0.00421245078118	0.00452578833549	0.00815911820721	0.077851536616	0.0379728445368	0.0235229746218	0.0	0.0147980656536	0.00564364571853	0.0602675498915	0.0228596253601	0.0224427748947	0.133494215988	0.359353243516	0.0127355563623	0.0143774565272	0.016618617594	0.0221542237118	0.0538779640126	1.17752435187	0.0866289103361
VAV3	4.51184411888	0.554576233921	1.90242782097	0.763014941152	0.376390029989	15.9603965285	0.559021790319	0.216909687594	2.41916638862	0.953837422431	0.968559592033	2.67495194843	0.988414568374	2.20305834428	5.04341818239	2.33867306057	0.715676679023	1.01879976253	6.02858739971	0.833910302296	20.4291679126	0.718208858636	15.4935064078	1.11966759321	0.325121435391	1.85561284125	17.2341149288	0.487997994817	0.183426711172	0.881343800046	0.190963089991	2.10727415469	3.99062807087	2.2896993683	0.342983682019	0.630941813972	0.561462672509	4.03210713553	2.4074308585	0.558955602555	0.645873817382	11.7179147764	2.46662031426	6.66700976202	1.40582168256	0.562731298156	1.16997469734	6.37790002338	0.617467357442
PIK3CA	1.24275179949	4.40554245723	1.4194915661	2.58637274924	3.84764638596	3.4462057101	2.20750873234	3.29790482939	2.23620125457	3.0337792601	1.13941037113	2.92518308216	1.00536303299	2.45643580421	2.21146501725	1.15732262177	2.06159503378	1.35482000935	1.70972623551	0.812027260748	2.93290661745	1.81085999966	2.36223299972	1.44177081257	3.88422464247	1.63615273849	5.43844926937	2.54721040048	2.41656453099	4.16489290377	4.61146182504	2.47163509272	3.23673036737	2.75659768241	3.05668458945	1.7380000934	3.83950053512	5.61328483057	4.00110507183	4.94485693148	1.56147395918	4.70671225345	4.10452821916	1.46786839237	3.01529550283	2.24790357089	1.43495950737	3.58709128907	5.57292010839
CDKN1B	13.0659357332	21.5662448155	18.116199736	10.3360907204	17.6081793467	13.2926350229	15.3215368263	19.621790836	29.5793339922	15.1963552176	13.7121328695	15.4858882	15.0115629916	29.5997366427	13.5846022872	11.2375084562	13.4131225679	12.9047486676	19.221123013	8.63443122456	16.8458556591	16.4899062152	16.6021702924	19.2259145519	22.8174107507	15.7823033478	12.7993664998	19.0608404006	18.0342675582	21.6607374658	25.903641629	18.5936898282	27.2038692746	21.4714632855	19.9924000508	17.6594311196	22.3008610375	19.8613105452	20.9537413375	27.6809988297	27.7185809191	22.9711822913	11.3110678464	25.4767881798	11.8887586101	16.2192561353	14.3570734389	28.5605913594	9.37966084781
TGFBR2	18.5344885935	47.0074377154	32.8399863057	25.7529277792	60.8312785136	17.8313045709	52.6130667918	40.2980219541	53.9053427417	58.7392076561	34.1377626552	42.2426744647	29.1122631382	39.1065453381	30.6796180307	23.4968530723	42.2845191922	33.8335806341	34.7054414859	25.8634976287	4.0169665116	53.2747631289	10.7550624755	37.2731043946	72.3069373019	34.2162192598	20.7400366842	55.2697150737	33.535540963	68.3793316329	39.0428889483	48.9793535022	32.2875163733	21.9971436713	11.3054040068	12.8857554193	29.8684942677	36.3078434946	63.1580665253	82.4186289656	26.1562694273	86.6138001918	17.5067296798	34.4101457985	49.8883958084	13.2336446835	42.2078727354	20.8670170933	16.7457829913
BCAR1	16.8920111827	6.70660824115	18.3437807827	8.34914874844	7.023353232	4.55771848089	22.3223636591	5.03697046938	8.57297454767	12.9866843642	24.3108690376	7.9283218915	5.63934141117	8.70869047506	9.02612316784	18.7742552994	22.4370088554	11.7056000346	12.8266846948	22.2350604055	3.28415313661	17.34776586	5.534554663	14.3427214101	6.03201236668	11.2849529126	4.44735149356	21.6830094812	6.5043333537	6.86726231274	6.78319182241	28.0384909095	8.23952230306	7.24564413853	18.7174387635	7.95346161475	10.1020135126	9.20998290232	3.28871570062	9.43550204565	18.8658650706	11.3936265606	8.12609625302	16.4324688829	18.9765482863	9.03127177292	23.0461068528	12.6773005289	20.0337479225
COL15A1	3.22324359066	39.2888598334	7.5191002703	30.5897323115	40.854435898	4.37704778641	19.2047983597	36.0089718159	7.10880996891	51.6451635471	8.68604046109	29.9644967671	2.77985489422	8.91396712126	10.1847973896	7.8636313606	15.7678642302	6.86956583601	6.83364868687	6.44701730985	2.11941966813	15.5465510065	3.85746261901	14.3453306998	32.0991718203	11.589284151	11.9799442534	12.8024318775	26.2463365668	38.2966589978	41.6303332137	18.2802192441	48.9128030908	14.5105999947	6.42009167113	51.0875008184	37.3243373433	12.8332307783	40.7989140088	61.3466374749	37.7257735516	46.3574309451	37.7172916626	39.453462346	96.1614949918	10.8335257961	15.3839120067	4.62176653362	23.2937031513
COL4A2	17.2921589466	134.922519158	15.2736639628	83.7846573069	120.271021533	11.6191844011	44.7071887107	100.495439735	12.3956765514	82.9035050817	21.4411884468	41.0647846122	2.94982046151	18.0396847974	24.0710617217	19.0329318854	44.6506704864	9.85980351844	15.580566412	14.7203984861	4.44578607768	33.5161574885	12.2512795698	22.9393518666	109.655020624	16.5482239217	38.8256047338	29.8865685766	137.568637338	118.179706307	116.128690082	27.2534795588	98.1732324256	54.0520681027	13.9977386913	49.3581930534	93.9416909474	62.4477739283	52.3311434951	130.715242895	113.560380022	80.3762037801	36.0339913634	117.30033695	265.131366379	73.2763776552	28.326539162	20.6448689682	36.0327310619
TNNI3	0.100000317942	0.0	0.186319590068	0.0	0.0434029864569	0.134746943944	0.0	0.0	0.0551522046499	0.0053780928463	0.0284966143206	0.0428031777091	0.178286527187	0.026847742728	0.0817841261155	0.106789902644	0.0220547466059	0.0220723252386	0.0722732523946	0.132293069766	0.182431545982	0.0138032390521	0.0937595335924	0.0452260890858	0.0170914884951	0.0468454388695	0.0797068978154	0.0250401082576	0.0	0.00489218286806	0.0264589693681	0.0545864876047	0.663067157535	0.0152563953398	0.921507786519	1.93323975111	4.85602880677	1.23778604107	0.444784922936	0.549150848575	0.076960808361	0.100146086593	0.805345491853	0.116560598886	0.0538920362095	3.53690061819	0.0327598682363	0.605290300337	5.95965286189
SPINK5	0.281883701847	0.0812899250273	2.31398213555	0.371581725955	0.184717800157	1634.80182656	1.52757322667	0.122201086268	1.38272028074	0.86643395908	0.707823116585	0.524635452032	2.70898148342	0.86007151356	338.595914761	0.0424972762861	0.885718825059	1.64987734197	0.277590118046	0.626491180057	1246.46771329	0.42296325572	912.693568749	6.22049704763	0.174574281483	0.474134438256	698.188852188	1.47257098641	0.0253689343553	60.1811791763	0.110558752169	1.85322745195	0.989508868314	4.74928696534	0.0471344072268	11.2131323123	0.00283234323666	3.06746070028	0.763437772314	0.743372734653	0.290315808988	0.067629935923	0.226898912477	0.0288621177062	2.58027651681	0.402828538579	1.80995093977	0.891639940758	14.7942416378
HTATIP2	98.3967120471	2.3206212448	18.579483763	14.3315689337	4.14001178612	7.67580642779	18.5395236362	1.62436557612	16.4840218556	8.56115853388	30.2555186811	7.7692496245	36.6795425645	13.4389414234	7.5598123355	45.0973666142	18.0111030432	17.9131005511	50.1543484905	52.2134117481	13.6441496981	31.3681938595	8.89296653463	22.5041348815	4.16373591192	24.8275667483	8.3467399151	26.6402938243	3.62590051975	3.89916594536	2.35896705648	18.1806376228	11.0489834612	19.0992996891	17.9514684445	16.0478208357	14.0455121376	24.1731627128	12.0510012853	8.03023741702	24.9610564018	20.1664604555	19.2915251172	28.5484369465	13.177874528	23.0119122271	19.5668122262	37.9145495631	27.1854077601
FGF2	0.255189003233	10.9692297776	0.538394862682	9.39400154552	10.0334891999	1.16136451822	1.56956082789	13.3031848858	1.27495616057	7.11078020673	0.384988207936	4.70068730536	0.666634915705	2.1628383031	1.54413258689	0.490069390229	2.36711723516	0.351208974963	0.67855492261	0.836709243139	0.412880441938	0.679620556464	0.502653904394	0.519352375487	9.74420698899	1.22919389233	1.95119227892	1.9570757261	5.40327175678	6.49182196237	12.6588395029	0.643230250137	1.41337535776	0.50612275238	0.105504543999	0.267560260129	0.230770547704	0.280337263479	3.3019304803	7.38325344641	1.09750088558	2.68134041552	0.171520530641	0.608895364062	1.26402677179	0.170892009528	0.48520386986	0.186208043521	0.524113584124
NCL	26.9877092511	36.0592769633	33.4658312193	33.9403780271	30.9901081679	43.2465931331	38.5387529982	37.0596218491	37.7223887027	47.0146682774	38.676263804	25.7528626683	13.5216690206	41.0186237638	29.3453342092	25.9427533315	34.4812992611	30.2518785424	33.2913382738	21.2683495798	26.6980163627	38.1934449234	34.8441224448	35.6196865829	28.6807485582	35.5006783461	45.6132445314	44.377388777	40.5211015571	38.810458399	32.6198470211	45.9522547627	58.253750566	77.1174850758	67.3174093792	73.1612546111	123.716051134	102.08560245	55.1740702283	33.2776551159	54.759594982	48.0626794905	82.385242549	72.7779213522	56.5918996684	51.4389529347	59.5589439372	66.2381965559	90.8830054859
KDR	1.15597564711	1.83178235842	3.34531331723	1.48146921039	2.95259581172	1.46510660007	6.72367326136	2.51750025816	2.96803629224	3.75761908071	2.7874414718	3.77234752044	1.01128383694	2.36150325779	1.60646550585	2.71184881432	3.84160633706	3.50754250883	1.8511857919	2.36166908045	0.547247554209	5.58465511245	1.09471579597	5.27262568153	3.82410517845	3.05078095241	2.00844102398	4.34804937179	1.39392749013	4.99999222786	2.05158426675	7.55906642277	5.18687019457	3.3217942868	2.25867115506	4.07916196481	4.91066366799	4.11772730691	5.14659485043	5.00974343372	7.32796249759	5.28111367094	4.79586719437	4.97224161756	14.3697487704	2.97046462797	5.99017252615	1.69018379013	1.05639302715
ITGAV	6.81930243717	21.4623656625	9.27704095555	17.29764696	19.5249690424	9.14029333782	14.4057174684	16.5274967065	10.3394847603	15.4060490052	7.91322972416	12.2147163934	8.86100680275	10.7075115115	8.39634424952	6.12968132867	14.8793633228	6.93848422851	10.1820810646	5.63664180632	8.31172295126	9.58084991182	5.98229770278	9.70761395644	21.0464352033	7.58926917793	18.4430798234	21.4535816227	14.3038083383	16.7796116865	27.2843345381	19.1657057015	20.4377239457	23.4710974529	19.0336841824	15.6133467199	23.2181376494	5.96429690029	24.5034875667	28.2589553918	10.2066354776	16.2356009321	23.8117989319	5.63042629838	39.4741197941	11.0381029218	13.2385296688	9.41847728485	35.7842224043
ANG	19.6593532145	4.14535708001	27.5617488145	9.14355882279	6.28672530197	1.34961314082	33.7356836827	4.80622577011	20.4747353086	11.6810597042	22.61738416	11.3728103038	71.7661869598	20.2649015068	8.99602510592	16.426420691	28.5154918378	34.9114418205	11.2519116101	18.9299726244	1.69664281791	22.028695382	1.61938918709	34.1263101321	6.60031453365	19.2432938632	1.674436546	44.7105666708	5.64450140906	4.75267697086	4.6742230258	26.8934550392	10.1588777544	7.63852507595	7.76442123746	27.371205917	0.407831677504	1.22006433441	4.01638240551	14.3138905413	6.21227106902	4.40286253299	11.8564704832	9.46126456699	8.00084749806	11.9638909691	23.6556946724	11.4474646218	2.88270896854
EGF	0.19207083847	0.0131249737061	0.0	0.0148787945681	0.0576345189837	0.0316854348762	0.00670100290881	0.00236155853771	0.0109854334184	0.0232099773203	0.0378404527685	0.00284190185932	0.0	0.0	0.168934209257	0.0405158734366	0.0	0.00732742117436	0.174492983807	0.0995469183697	0.03261051778	0.0504053648689	0.0600280499176	0.0	0.0964565838391	0.04354400905	0.0671691051608	0.00277088189957	0.0294768426297	0.0649629505705	0.00878366960907	0.0045303131952	0.00943373777724	0.230444527421	0.0	0.0295857803554	0.00202521555734	0.201851427277	0.00223722255998	0.00878570519193	0.0223553123356	0.0030223472874	1.32762545547	0.946737639246	0.00447267837645	0.0201808119877	0.155880724426	0.00992297175533	0.0
CSF1	2.60378141566	12.4231800539	11.6462123832	8.08120820703	15.0856620397	5.2019333769	12.3292380816	9.56873226324	12.0875676061	22.0961356691	7.36561741679	8.64831806467	2.16006162432	11.0735194724	5.70734856331	4.96550239769	13.4917531035	5.85011947802	7.56256311632	5.84389619038	2.49716290976	8.87149306998	2.3080330939	12.3264381941	15.3640841188	8.37117098309	6.6337405019	14.3294029922	8.14892616933	15.396219585	13.7593321384	11.0711280462	9.07511412536	9.6851753844	2.59754255788	4.50645150767	11.9733509825	10.4818805421	19.1570518635	17.8713068956	15.2623382488	11.9488103945	9.57665259356	11.5201886965	12.6171148909	23.3175277378	6.13697903734	6.60104313466	5.52179700547
STAB1	2.09394318944	6.94841378106	6.94827509619	3.19675928078	7.79315625132	1.50890679027	11.5516562642	3.89336492618	14.0680064203	10.5175137747	9.65396554656	2.96016233904	1.83702415957	4.42691080862	4.38688260463	3.44941644379	5.97390347382	5.2832741293	4.55395210442	4.46270954342	0.490642302927	9.06602946402	0.532628939833	5.9187850083	6.96398090266	6.85559725564	2.38396611721	6.04656179696	3.15825831715	9.87457540733	3.66882348308	5.64031715899	6.07775179279	2.39740967539	1.01264632451	5.10323221804	5.85852569921	3.54172984576	18.2956046295	8.81575814534	8.07603303245	10.4902243234	8.09782837622	7.01758656016	11.1319452091	4.92391608817	5.12485254936	1.86333269344	1.39929136897
VCL	10.4893362208	104.512754871	7.83682068614	79.0254643672	110.125322019	25.1162531724	31.372151443	94.2037465943	10.0391297281	50.5153345548	16.0857626915	29.2395446598	3.87999964014	12.5043845402	28.0133877234	10.4561977994	29.2268212993	8.31673816552	13.7598719591	10.6032206943	12.6320503383	17.2551456698	23.562978309	10.2788915629	92.257737276	15.3510384066	54.2376452183	25.7733233251	106.504388878	120.291733196	113.727802104	18.9955896256	41.3083918765	18.4008892731	22.3909425932	14.7171222824	38.2909884932	31.5080631345	19.7133945078	68.4202018648	16.2832244943	49.4175726176	27.3272741797	20.7583181177	44.4178450992	10.9932186121	18.3789155736	12.7108809204	42.5179234919
COL5A2	1.93281777184	10.0063358964	5.13701543898	7.2268184225	10.4923929741	2.89165510628	5.28417248202	8.13037049952	6.10121495154	13.1708742256	5.71845334697	6.70603534088	1.43734509433	4.73383931931	4.52265303119	4.99967845685	6.72326129187	2.15817742875	5.61376859704	3.10597358616	0.985222124934	8.79624332254	1.40673553352	8.2078715666	13.2818635405	4.17298593373	5.59943099167	8.27982182242	10.951440771	16.5279513204	13.5506498364	15.0519741376	46.2339473213	25.5133982714	4.03766532046	58.8859498634	48.9265113513	14.9016233405	41.1702758803	22.2285769181	24.4044191332	24.6948753526	65.284061273	22.5466378519	102.740484617	40.2080089657	6.48705820125	8.6490235897	112.114650834
ILK	2.26436262005	15.0987425346	2.56982257218	8.01053666415	11.4659752268	1.40944761902	7.50669849363	10.910094743	3.76722484448	11.017535689	3.01955327364	4.90284109384	3.10364818876	8.18706656589	2.36080067837	3.06382104807	5.85205989209	2.52567206341	2.26696699364	2.31702730113	1.85975290444	3.23951402677	2.83855181039	3.43905853685	11.1755964727	3.22717206485	3.11418643991	6.82693684027	17.8004724992	14.4062372463	16.4325783532	3.69273123333	3.80470262308	1.61214206943	1.51821765597	1.35277668834	2.877745276	1.61007923216	1.95539865805	9.91544563218	2.85871077285	5.55431352247	2.84915061251	3.6837431612	4.30253815317	1.42928689403	2.59470568322	4.2884960627	3.43245566928
ERAP1	20.5905896052	7.96142096049	11.5910249498	8.44663696602	9.03373207432	4.03897392483	12.3817091749	6.50889464818	10.2931298835	10.4144625531	13.066097587	10.2370051611	5.20746803999	8.16088926456	3.44771817849	10.0725756943	9.36993064225	7.345958766	30.6522130905	11.614588886	3.66808486792	12.0254131345	2.7792490411	8.39139770977	8.6855524083	19.8170746487	6.68524367175	17.2272036727	8.13800529839	5.20392175045	8.41978688642	24.7980882399	8.72767108826	13.2816417074	13.4111834411	10.7638247912	10.7561120229	26.4210393336	16.9786204774	16.1761060428	17.6979878903	25.3260841541	26.3624039709	30.970654337	22.62692243	14.4381961974	9.58058532488	5.45231078172	8.22970130997
FN1	2.89313736976	148.730282751	7.88480509057	85.2077312143	108.387870422	32.2484962112	33.4455453202	85.9457039499	6.596664897	49.5267206668	4.02035797559	32.5519612615	2.7454880228	7.1864933744	46.1231675305	6.77590456613	24.3585129607	4.04483805227	10.7560176005	5.33972267408	8.5787167134	9.93475913932	22.8138655237	3.37756608728	125.913658082	10.1331367466	120.227825908	20.0373043196	108.578600597	241.751149102	298.012122841	4.58960129802	179.472562864	77.7248325557	2.19160157767	133.74810176	173.881615707	22.1134068426	115.757008372	102.996732342	34.5837504444	127.702540684	203.623132695	18.369751124	105.63517066	137.277563854	5.69678878081	4.67089825462	182.304393333
COL9A1	0.0720359281396	0.218077017429	0.395939026876	0.411414192077	0.34183771569	0.0242664757739	0.0697952313171	0.412002139293	0.390936077737	0.370368432214	0.295599389009	0.283668828388	0.0747228778321	0.15471967335	0.0340390653814	0.175832806733	0.0699040799773	0.101759704287	0.323734355992	0.155018466621	0.00404356429357	0.282388576919	0.0231566864583	0.394205046369	0.157593257284	0.25376570421	0.0194335886726	0.240504227208	0.474306800538	0.140964725225	0.314107210685	0.261489690462	0.477645062483	3.76519148685	0.105760288435	0.100742923797	0.258400463353	0.671082312757	0.318462086769	0.713005591298	0.753973886246	0.813225069738	0.00793348725179	0.441097406169	2.05559869223	0.0398098607351	0.100688213806	1.2768537481	0.00578192269825
SPHK1	1.2929680084	1.43601274816	1.201457574	2.07616173397	2.47226005602	5.64007958147	0.855355100465	1.1566240973	1.95602988856	1.57793682542	0.945034459699	0.686083760965	0.462849089479	1.95795188985	7.89387200611	0.667540530793	1.17837072762	0.325326880691	0.747487184136	0.88151042493	8.57081249589	0.858295156548	5.75908653771	0.864488090087	1.91690564546	0.737930229843	3.56114391422	1.05723011427	0.786495848978	1.48945033273	1.66229913043	0.817128569544	4.81670928009	4.38137348584	0.618681789061	4.56906170421	5.67598762545	10.4422264615	3.50446678072	2.413574074	3.44731615468	1.75282865147	3.02459081357	2.01865219787	9.06333529268	11.2967122025	0.89528802949	0.915550314388	26.5073031688
HSP90AA1	59.257823967	96.9833975528	74.9390846881	102.592412867	77.1539443368	66.4733531429	86.0492446647	104.60167734	109.576026071	102.699417425	59.1770206334	76.8292636848	93.8498450787	94.846557523	59.4998841484	77.7940080477	98.9034227052	108.593468072	93.8356231918	95.0134877051	79.7401966132	93.9051659367	65.6411500268	78.9354726495	77.3348591224	118.302025254	92.3923328519	142.074005275	76.8411431986	86.5263417843	95.2656664283	87.3813223005	273.201400753	204.883048903	286.156426151	313.413319312	298.546326326	148.4973634	163.766044041	128.410435725	149.103610552	136.80961608	340.790283528	135.534372263	159.557868179	150.760056086	228.151420567	171.278342195	382.831232335
COL7A1	0.195534642357	0.361110964763	0.427890486631	0.345842265504	0.400035889718	12.7607613665	0.333766961793	0.299292081814	0.334380478775	0.740072405038	0.392661775324	0.210753552591	0.0238220935153	0.103583640401	2.54768153538	0.414818353907	0.472054449505	0.0770487834135	0.383862892634	0.142591160953	3.68170418728	0.573130533865	3.42547444065	0.427917808493	0.290459588375	0.235820726303	8.49352556145	0.228489008797	0.170662281996	0.448505038105	0.441390386368	0.783500500942	0.448996836515	3.02719074797	1.6399376257	4.10851297351	3.86231381541	1.89608127094	1.4139573948	0.633308603229	8.07188085956	1.33143038358	3.47897300131	3.20795067007	30.469765516	3.55060706651	0.656043658856	1.38664141506	19.6238889853
IL17F	0.0816979435111	0.0	0.710354350889	0.0	0.0275794047027	0.0	0.269352683933	0.0	1.78730359174	0.0512607350017	0.380257539548	0.0	0.0	0.307075775307	0.0	0.0	0.231233786579	0.29453211504	0.187872278313	0.033625005174	0.0	0.394692430627	0.0	0.732815233557	0.065162301029	0.625103428888	0.0584398493824	0.254578345247	0.0	0.00932586687313	0.0	0.221121317759	0.0	0.116331801766	0.0	0.0130684216161	0.0348879917145	0.0	0.0	0.0252249370717	0.0733543974724	0.017355128238	0.0131214823127	0.103691959196	0.205466544799	0.0737441292786	0.0624494582873	1.16809745349	0.0765034532838
PIK3R1	3.09949240044	10.8948648065	3.49337550713	5.86751420107	12.5449021931	8.48716147494	4.66739322583	13.5514173135	4.56970053455	10.0216122354	3.48031080115	8.38030166345	2.36986188721	6.15042961774	4.61264901952	1.96261673641	3.89347700105	3.49003498477	4.51423798106	2.16593501797	3.4330694577	4.8031579756	5.495832079	3.49650342095	16.5151210243	4.59825116879	10.2228670579	5.77574620778	12.2281753677	27.3946919314	12.202042135	5.0502843417	8.91853963109	4.81309729378	2.71745814281	4.06133578441	5.36929335549	5.64578444104	11.7214273603	12.1788723202	7.4656272815	16.0361384919	5.52378941897	8.66541825801	6.74858105728	2.32602460793	2.98913488181	7.37318204737	2.86956871844
THY1	1.07891843937	12.930658589	4.22947827931	7.80512576748	9.3546291889	1.01188132272	5.72373316848	9.59245388399	10.3867881728	13.7508820668	5.01360053725	4.40230791101	4.00609211101	7.69585447626	8.05462526252	3.23655669927	4.71307143228	1.62152800685	2.68858494947	4.3356223549	0.337223025212	4.72905260008	0.466708847973	4.13760321957	6.10205081906	4.87273209555	1.07977312392	6.22353823828	9.52204272213	19.5991001618	8.54177520516	4.11088074278	36.7061700278	27.1584616644	1.76134716788	41.4695911117	10.7477468412	8.57669452089	43.2484905168	23.0628683346	33.0612819238	19.8743400703	18.823451795	32.8036581971	67.2221426828	31.259614547	4.31103278714	5.77453189553	17.1593501243
ROBO4	0.97504727956	2.40608193152	2.44503730219	1.76654760416	5.13187704237	2.00694968364	3.1582342171	1.87012166457	2.14374180638	3.26475853019	1.89141263397	2.46590123152	0.632805055393	2.25949350693	1.84490475991	1.54422481144	2.73952691584	1.69162576807	1.40803500859	2.02013944066	0.373383175322	2.88222936208	1.23958898305	2.6780783307	5.67455887439	1.6637038053	1.57462031936	2.61428984085	2.25782929604	3.9601889905	2.48388663207	3.7691104286	2.52033131676	2.29658751273	1.01182486357	2.35737565374	2.64119409819	2.91877390373	4.45156329242	5.11281821341	6.3267463793	2.83837903209	1.41140917588	5.84086437166	11.7732815863	2.43897724086	3.23709234051	1.45879007404	0.882101241816
SDC1	101.886224992	0.335535662992	108.460896185	10.4837636113	1.93589392751	196.477798618	147.965249713	0.342110675562	55.6123658038	33.2552927518	117.907353611	23.1954551495	43.7509321821	54.1728599792	383.252881654	84.2171440062	105.173037612	67.9483424149	80.4218007093	76.5561116757	219.947872236	125.220358418	231.496871163	118.550499437	0.299773773454	66.3460262152	176.74220654	131.505953984	0.939058979235	13.2251583807	0.604792424275	121.911757012	55.8765073205	13.8368588367	75.8955602945	44.3221571662	56.2472451321	5.94352038965	21.0015866867	22.9881868207	92.5731271828	37.4273212841	59.2037413026	129.922613113	81.0193271862	78.8819719968	100.453894022	55.8048285692	185.998738829
COL16A1	0.926358076821	6.58623087171	2.29984789068	5.76061117253	8.37671082982	3.70844843377	4.60668104598	6.59695020741	2.25109533628	12.5653218172	2.09486546898	6.07900621335	0.305873855978	2.39980412278	1.75081028987	1.7341233128	4.43560238295	1.30776562461	2.04302099903	1.54442489241	1.19175125416	2.83817170928	1.75031909414	2.28510804428	5.23767918135	2.3211826515	3.3434667912	2.65583454828	7.98577049731	6.89538739909	6.37287042393	3.8870302269	7.53919713406	11.7895626117	0.289615481151	7.6181298627	1.41769305937	3.76100042084	8.25642073962	12.2335665223	6.34158223319	6.97843359067	2.63125287251	4.16412959587	12.2607405773	6.36072239657	1.8858784176	1.30365865024	3.99383269398
AMOT	1.54821542751	1.67551710912	1.25923509823	1.85651775506	2.56129691427	0.96306740872	3.03267750511	1.60486012919	1.06083728233	3.19988174457	1.66687094303	1.73467958012	1.12448505086	1.0212563026	2.42834019817	1.55113975435	2.1421898337	1.08250969828	2.44581922539	1.09296295635	0.69159788188	1.9351225481	1.04623786031	1.81772492986	1.98722025089	1.59366397816	2.39974835004	3.02522324146	1.64548474654	3.41872436657	1.46982282356	2.36207423467	2.94373340618	3.63530723225	3.76649484764	3.04563854272	1.05228480522	7.88888035063	2.25555636467	2.6892847769	3.39470079399	3.23442883056	1.54958656217	2.8647913572	2.44483770441	1.10000854089	1.97763718334	4.89487930114	1.70420845402
COL4A5	0.77315257425	16.2421620424	1.93000057861	21.8941123949	19.9908453328	2.37988809477	3.91399843637	17.4896338835	2.00018073099	16.8104189203	1.75783475452	8.07646880304	0.762107293664	3.72471412113	1.73028929122	2.48936785218	6.97173306727	1.1303415081	2.17787932133	1.31185429462	1.3915701154	3.1616589174	1.74911823618	3.20301172892	24.0877967919	2.28122383389	5.28928389316	4.36378763714	19.9120745432	39.4190293997	19.3725912037	4.02635473682	1.67135071381	9.46961735006	0.683508240847	0.59842094291	0.0269811648748	0.674824589122	0.561601238242	11.4199349536	1.09279415617	5.39558582959	0.0592839322753	1.04008124229	3.66935196643	0.607188852692	2.01827482117	0.685352222771	9.42593812265
RAC1	157.635967747	84.4895670094	103.445067203	100.877494768	86.2026797648	143.084930356	123.764444363	109.300134381	84.1094712028	83.6868240701	114.984250585	65.4164676187	108.290749441	87.1675336615	173.548699534	127.867107739	121.015095789	91.7942075823	149.964985854	145.205179256	176.137535971	113.430151492	139.771231115	126.833168349	95.9417369382	130.643209798	129.21207589	151.802496144	78.6224773106	90.8856159541	95.7516760072	114.295782971	126.490436124	166.99116806	150.717171266	162.648723511	137.493623896	84.1261452269	111.402846536	95.628659895	144.863262849	118.421931702	162.819046764	125.830782346	139.471382591	153.88296865	113.923293927	195.22147765	194.780236535
TNFSF12	3.81965785248	30.209000484	13.0593770577	42.4241536688	31.4475079479	3.11172931964	16.4971095481	39.9964789887	22.5672606969	35.5882686068	8.63724948797	14.3172187383	10.9479952049	27.0764986413	4.64293576423	8.45524663062	20.5794378191	8.02807706432	4.30293174316	8.44915493901	3.14449638749	9.66739488349	4.393232576	14.1118034295	39.0564070896	10.5577702171	6.17247971694	16.6338547349	55.6741617631	43.6210300788	33.2185136653	8.9815833953	8.87976633648	5.97839592327	1.90205770515	6.49335025617	3.07735976872	3.1969349675	13.320823179	27.8890475224	11.3300727259	11.579860644	4.68674348258	8.28554175133	11.9081681675	11.0253500409	5.40208309395	2.83929148865	5.5172466477
VTN	6.02216288702	0.246139803558	0.917376399432	0.670745587725	1.4428676363	0.169391399247	1.60709487356	0.321936767478	0.499192216723	1.08173457101	2.99721683057	0.602651811345	1.60283574796	0.712510551756	0.44170841579	3.42647933428	1.85758761308	0.924909549553	1.17285868877	5.23311483491	0.0235216484123	1.74678369305	0.0505139214181	0.843335187768	0.293639800486	1.79024853454	0.0976309078309	2.04257951067	0.171726361883	0.336199998433	0.195135716734	0.263047493111	0.373111390465	0.191789296175	0.209434465403	0.120652708345	0.138042597624	0.473178763732	0.790706537908	0.593305694383	1.80596289978	0.350978328874	0.657631176575	0.364694917057	0.73958326206	0.189892543619	1.16226667258	0.206668271753	0.184985791346
ITGB3	0.188468640055	1.18175286695	0.301868266203	2.35034016629	1.19878772016	0.486004381965	0.887669380546	1.38962940049	0.464649165566	1.38418450438	0.540839020177	0.705369872369	0.120042966458	0.418406856288	0.55525353898	0.501396612277	0.867784510853	0.265651535712	0.638697335785	0.34702091992	0.0844482850541	0.881761214386	0.238709126604	0.717035248776	0.886112383041	0.312263123876	1.77387685739	0.811381568892	1.672557705	3.23839347603	1.38157007937	0.897024695146	1.69253507703	0.685037844275	0.292814727826	0.196752017204	1.2058324243	0.889620724699	1.16360572579	2.89425152747	0.961887499674	3.28720505857	0.885792629147	0.935243621827	3.11211791212	0.283959732082	0.641971145733	0.269813822241	0.492301637079
EMCN	1.10564913805	6.28635601675	1.74380104226	2.98070486315	6.7688791017	1.45497401058	2.4197266546	5.62433159435	1.91280847466	3.42796950515	0.829135707537	3.29449437928	3.39539801989	3.86761115783	2.8731295421	1.1836770768	2.33152281661	2.0379622486	2.15893424443	2.17949741481	1.15415340718	1.53685890188	0.898948045001	3.00901428226	9.14355842056	1.88640855086	2.24303132143	3.35787708457	3.98258096558	4.40692834109	6.33328713707	2.52530959521	3.3477185994	2.60716752381	0.490798365085	2.87497050151	0.941938069136	1.45321849115	4.9726480856	7.04317962573	2.85877183154	4.88819450937	1.63158112044	2.44485133633	6.12580692036	1.47932318735	2.27915708132	1.09292695381	0.311383500491
MAPK3	134.436241002	21.6454753405	68.6109321853	41.4158230562	25.1803685787	57.0336547614	91.234147298	21.2208060379	39.4967530511	50.1186363254	104.25755471	29.0442834766	44.2522453919	37.4325146914	62.8953142788	117.532086186	85.3843834352	65.1462423456	96.1995401159	104.744049386	60.4711866087	102.041601546	70.9052721754	76.8149221881	25.4500788473	73.7805320192	38.1541814686	93.4833028707	27.1756991082	29.4615572625	19.9927260987	78.2634323948	24.0034648344	19.0214940758	38.1283696207	19.697951048	46.6138720376	15.4996253088	25.2966010995	32.743291786	67.4055387736	34.9513787605	36.0375771739	79.3124062231	47.6416065634	54.2826220025	79.1042868381	46.447786424	40.9035857144
RUNX1	1.10172707143	0.522253512623	3.63485605182	1.05112095726	0.967428991055	1.89254609166	4.62399233455	0.429228351879	3.38541187885	2.99850811519	2.96249148378	2.25620183464	1.52620152545	2.62160088253	7.62874598456	1.43056426737	4.80594793528	2.8798134343	2.22761626477	1.68170365867	1.4258930802	3.11512534126	1.85252525193	4.39010320472	0.510054836032	2.90610766429	2.50157977995	6.45774327042	0.225686635233	0.303491876074	0.708398385606	6.25223829113	9.37980987843	7.22687042218	8.11655460919	6.15097728833	11.0978513472	3.47138610732	6.6812218304	5.67627734052	6.29083078384	5.42077858114	5.31113860125	3.6515096133	11.2342031003	11.0155227157	5.30250461599	3.54661786041	12.0001295919
ANGPTL4	12.6847358521	8.38233388211	2.32850693172	14.5605841335	9.01668189923	19.9915576971	4.46631833281	3.06641240066	2.49488841702	8.18885491463	4.13347868432	4.58108511198	1.06258822445	2.53753354999	26.883318748	11.0893206616	3.05448466027	1.70029826604	4.11903536219	11.5786391205	8.80916059097	6.86623829847	37.0623816373	1.52884042688	9.54541728392	4.56839286728	5.16529155771	3.74154906892	4.32676400033	9.43352014137	11.91271495	0.87789785348	4.57218656886	0.543864062557	0.403187187684	0.966304999467	11.4236151167	1.6906102656	1.20395924748	7.84569225763	3.07463390614	1.05198508381	1.84456215642	4.12015887758	4.91330567428	2.69469129932	5.45883412778	1.93515140518	63.3760833312
PTK2	4.75335939633	5.43473664725	4.20561359667	4.29589208045	5.9841638592	4.32293827703	6.07998007665	5.55311639883	4.78367314621	5.79748468243	4.62279700385	5.23307626388	3.44973496697	4.74739674992	4.41434314015	4.59512752484	4.85579173061	3.88119561403	6.42914284804	3.78960439352	3.27766519499	5.47949818353	3.45950397494	4.99879434133	5.60976308039	4.99230158023	5.54491341679	6.99126309437	4.16517029738	5.73566397414	5.7256039064	7.16957387188	8.92679027401	5.35746274321	13.4684767925	6.86748884371	19.5879419044	28.7541559111	7.93999436001	6.74735861317	13.3234675203	11.9136186071	8.18316059619	6.33742910937	9.95996066878	9.81415120809	5.37258024798	7.38739197759	10.617971734
ACVRL1	2.21100192765	4.35818472141	5.26352841943	2.1033495662	5.87960622847	1.50677962837	7.67375718703	3.03739816902	8.73398191723	7.04743365831	5.8479632399	3.55156309672	3.25743377628	6.17955133603	2.43508990107	4.41440035822	4.72180309789	4.27572471765	4.71716724323	4.35659977751	0.45307175156	10.3334498354	1.03786063307	5.82237440456	6.84245533694	5.04776334332	1.30154356933	6.16096958851	5.92367700227	8.69106769759	3.09023752882	5.13563809386	7.83288675787	5.11034756755	1.27641658142	4.29940180819	6.32242400961	6.80945189172	9.06759531584	6.40833520369	11.4957802464	8.43226797613	3.11402715169	9.22307940701	12.8266414431	4.51858791142	5.00633186399	2.75340365941	2.33226241868
AGGF1	7.76623788891	5.99764896758	4.42674098708	4.66421741502	5.53180557601	6.36217126248	4.64137251901	5.47145200884	7.13365322979	5.0764426353	4.56719880899	4.90896094902	4.68623285655	6.88685263265	4.10575419271	5.41844058784	5.18222795624	3.7242231034	8.16232084949	3.53380430787	6.31223762206	5.52511057267	5.11058006993	5.00835734115	5.89151831018	6.00639585331	7.35523643507	7.07186990907	3.2950722404	5.00982577353	4.27045565489	8.04525503433	8.28119251402	4.66302012748	9.5475589655	7.94236881249	11.4184692349	7.98608606071	9.47934408023	7.72920587891	6.96922325497	10.4889674036	12.9805802974	7.128330232	7.59295951838	4.95161053588	6.28826027515	6.86099531352	10.1571852217
NOTCH4	0.441164425096	1.74183573392	1.07398010118	0.670665219357	1.962217494	1.85800249792	1.8489990436	1.08653108592	1.25897071377	1.93127711343	1.10299261997	1.29681509381	0.422737993223	1.11479825944	1.21160984703	0.751241518066	1.53703574427	0.773735987067	0.865066912364	1.03239079668	0.720322733451	1.24422861266	1.14307870556	1.5028094002	3.08126504775	1.19446642276	1.42519133546	1.40721914917	1.48931396151	2.68672981924	1.28194846593	2.50293437058	3.21377484179	1.63784478132	0.702311371201	2.16998942309	2.0163169081	3.29073036389	4.06386612498	4.07259300234	2.97684493586	2.94067942067	1.06139304296	2.70939539968	6.25082245253	3.34177104834	1.62459775785	1.03377887227	1.01324695764
BTG1	45.4924720277	15.9209851782	30.6149975002	22.7463243709	15.0167358619	15.8498591212	34.8401251799	16.5260873972	63.6377633318	28.4969451051	29.4825830863	21.950157343	63.2780536599	66.1922302581	19.8349925677	29.2273573066	36.953055079	29.023661665	25.8414358046	34.6472115658	20.1286506288	31.1355517208	19.8014571959	41.5413647548	16.501124398	31.4274989451	16.7282852865	42.5793886351	20.2150548997	14.382799933	21.2742280267	32.1661336685	32.5361071025	12.0603502411	23.5941014931	20.189219863	14.2490636881	17.7351040483	51.5653620793	31.0598303466	26.6057034343	19.280918197	18.1252382175	27.065572773	30.9749890633	31.4202686808	22.4216799041	13.5211151126	13.882342796
COL1A2	12.2691024209	48.4712227006	37.7199091564	39.4501520992	82.3413633839	16.0170011969	38.6023075602	46.8837523857	26.2590324786	82.9272644956	30.8592661618	46.3246714146	9.20505386804	22.3406526485	39.5294879067	38.3119866066	42.1129455618	12.9944701228	39.6858497412	29.1483659106	2.82723108505	50.5117556117	5.89273842099	50.8455097072	51.6210553174	21.7676443808	17.5194077434	40.3870325929	65.8556543845	121.443850976	61.7271210201	60.9459773267	307.953345952	188.504729123	12.9027862516	426.790822019	142.405173494	52.1750256485	280.355454878	164.900262587	121.974558088	126.086531212	283.382069435	90.6187775454	543.014362217	276.577342694	33.7388702936	28.1496160943	213.742463922
COL17A1	34.5082929895	0.103689684897	9.70877721064	9.71571789793	0.874665412417	62.6027727773	18.0495100565	0.0878153590509	1.97265686604	6.53346386241	18.8516677986	2.17044483137	5.07378849474	1.60046137672	22.3978798248	29.4365789742	31.4839230049	7.4405993861	47.4331913648	15.4795243921	35.6194350565	20.0191817116	48.8934957145	10.8116006369	0.0973783966358	11.0081794994	70.0949088749	22.1395706008	0.0367530758633	1.90311395005	0.150749422114	10.7145668227	4.01167570294	0.946494801078	0.946729703574	9.15061822754	7.13305060519	5.46447044078	0.580210058202	1.20208640749	5.916469931	75.2243746418	11.057135817	27.6266250374	13.0410424932	0.472298835175	21.6719834212	1.12115914744	40.2239049496
COL4A4	0.164447213093	0.179955109421	0.880889647558	0.204001559509	0.46393603553	0.29429508765	0.556002426093	0.144765805649	1.12236269242	0.752853645115	0.453973097366	0.668689886103	0.0633015860138	0.636499067315	1.16185529826	0.34808898404	0.664163259057	0.449177952905	0.409225504133	0.195796417192	0.0576928152568	0.709342805254	0.150054509165	0.629844706148	0.658743448692	0.323550249762	0.398267425891	0.346578379639	0.897161339079	1.46419597094	0.176219142568	0.685865839064	1.05144942345	0.440619190602	0.0369215553729	0.269156656908	0.27212163428	0.0926240946718	2.66945735002	1.84556168064	0.605112619594	1.61879761323	0.226387009643	0.48239478495	0.12324229089	0.131775909465	0.57688489143	0.0583710414832	0.123743079314
[truncated: 358 more columns]
