# Supplementary material for: Angiogenesis-related lncRNAs predict the prognosis signature of stomach adenocarcinoma
Source: BMC Cancer. 2021 Dec 7;21:1312. doi: 10.1186/s12885-021-08987-y (PMC8653638; doi:10.1186/s12885-021-08987-y)
Supplement: Supplementary file 1 — Additional file 1 : Table S1. The angiogenesis-related genes extracted from the Molecular Signatures Database v4.0. Table S2. A total of 329 lncRNAs were defined as ARLnc. Table S3. The sequences of primers utilized in this study. [file 12885_2021_8987_MOESM1_ESM.zip › Table S2.txt]

ID	TCGA-BR-8588-01A-11R-2402-13	TCGA-VQ-A8DU-01A-11R-A36D-31	TCGA-HU-A4G9-01A-11R-A24K-31	TCGA-CD-A4MG-01A-11R-A251-31	TCGA-HU-8602-01A-11R-2402-13	TCGA-VQ-A91S-01A-11R-A414-31	TCGA-HU-A4GY-01A-21R-A24K-31	TCGA-BR-8365-01A-21R-2343-13	TCGA-D7-5578-01A-01R-1602-13	TCGA-BR-8682-01A-11R-2402-13	TCGA-CG-4465-01A-01R-1157-13	TCGA-CG-5720-01A-11R-1602-13	TCGA-D7-6524-01A-11R-1802-13	TCGA-CD-A486-01A-11R-A24K-31	TCGA-CG-5716-01A-21R-1802-13	TCGA-RD-A7BT-01A-11R-A33Y-31	TCGA-IN-A7NT-01A-21R-A354-31	TCGA-BR-8296-01A-11R-2343-13	TCGA-BR-4187-01A-01R-1131-13	TCGA-VQ-A91K-01A-11R-A414-31	TCGA-IN-A6RL-01A-11R-A32D-31	TCGA-MX-A5UJ-01A-11R-A31P-31	TCGA-BR-8286-01A-12R-2343-13	TCGA-R5-A7ZF-01A-11R-A354-31	TCGA-VQ-A8E7-01B-11R-A414-31	TCGA-CG-4436-01A-01R-1157-13	TCGA-D7-6520-01A-11R-1802-13	TCGA-BR-4368-01A-01R-1157-13	TCGA-BR-8676-01A-11R-2402-13	TCGA-BR-6457-01A-21R-1802-13	TCGA-D7-A747-01A-22R-A33Y-31	TCGA-CG-4304-01A-01R-1157-13	TCGA-BR-A44U-01A-11R-A36D-31	TCGA-KB-A93G-01A-11R-A39E-31	TCGA-BR-8367-01A-11R-2343-13	TCGA-D7-A6F2-01A-12R-A31P-31	TCGA-D7-6521-01A-11R-1802-13	TCGA-BR-6454-01A-11R-1802-13	TCGA-CG-4466-01A-01R-1157-13	TCGA-CD-8524-01A-11R-2343-13	TCGA-BR-7723-01A-11R-2055-13	TCGA-VQ-A91X-01A-12R-A414-31	TCGA-BR-6801-01A-11R-1884-13	TCGA-IN-A6RN-01A-12R-A33Y-31	TCGA-VQ-A928-01A-11R-A414-31	TCGA-BR-7958-01A-21R-2343-13	TCGA-CG-4305-01A-01R-1157-13	TCGA-CD-A48C-01A-11R-A24K-31	TCGA-HU-A4GX-01A-12R-A251-31
AC117498.2	1.008553	1.624393	3.211265	2.214932	0.3807661	1.255719	0.2226844	0.9473694	1.27152	0.6350912	1.33940965	3.623309	0.6925224	4.22034	0.5212012	2.469235	0.2210176	0.6208029	0.783568	0.925459	3.629021	0.9138849	1.1256	0.8435273	0.3563382	1.541389596	1.627778	0.453949638	3.909234	0.826978	0.8945572	0.7044286	0.6737766	0.1902287	0.2698382	0.9161619	0.761151938	2.928406	1.823761	0.5008433	2.88381	0.5684137	0.3254588	8.15222	0.8965832	0.5307769	0.5083642	0.4986467	6.093787
ZNF667-AS1	1.300737	0.889302	0.0787868	0.6186236	0.2256712	0.191697	1.627974	5.321443	0.9651541	1.694117	0.536259688	0.4703793	1.676415	1.387666	0.2631803	0.1800989	0.528599	0.8792665	3.684259	0.5276367	0.9858	1.663423	1.057435	0.272694	0.3535888	0.172558615	1.028256	1.402296958	0.438809	2.728006	5.162056	0.6247414	0.9865032	1.462897	1.721879	0.575426	1.037471395	0.5364575	0.231136	1.635543	9.739085	0.09466205	0.8491492	0.9805236	0.8733712	0.9183167	0.9797814	0.6787632	0.5194586
AL589765.4	0.9078614	1.340366	0.08316385	0.9855711	1.039455	1.300801	1.148269	1.021643	0.9220187	0.3878099	0.109952526	0.5378875	0.5021694	3.501688	0.5233003	0.3581037	0.9616003	1.050381	0.5681894	0.9039022	0.6965777	1.359356	1.29756	0.4317654	0.6782785	0.596111579	1.465265	0.309809793	0.08337371	0.5735948	0.8648948	0.1459437	0	0.2758813	0.8609394	0.7972047	1.576956521	1.57744	0.2495218	1.263224	1.394093	0.9742303	1.587638	0.2388455	0.7739764	0.4276475	0.4607883	0.6327722	1.225651
LINC02038	3.034918	0.8830104	4.100214	0.807732	3.89657	2.401488	0.7383085	4.048192	6.860481	4.874128	0.682957153	4.128093	3.21664	0.6625623	7.968039	2.517805	0	5.475768	1.102888	3.881223	4.266617	0.8179622	7.848402	0.4749127	1.291499	1.113695755	0.9480541	0.571290518	0	1.740922	1.074438	2.662879	0.2241565	0.3346884	7.808746	0.6042306	3.168096035	3.603623	2.382933	0.4658781	51.14366	0.5673109	0.9161798	5.146101	1.814817	1.394548	3.219899	1.976893	2.554357
KRT7-AS	0.1024226	0.8523125	1.060204	0.2717969	0.01465859	0.05870123	0.542469	0.4133433	0.04623103	0.02187587	0.099236538	0.1026945	0.979296	3.167052	0.3148663	1.589081	1.832197	0.6997224	0.07692203	1.35968	4.418287	1.265213	1.397764	0.04871069	3.250349	0.252194281	0.9551099	6.937964316	0	0.4470978	0.1366054	1.097667	0.4008723	1.042662	0.1765982	0.1113526	0.249071573	0.4106835	3.006465	5.052113	0.02097041	0.2959121	0.07745441	1.697595	0.4819957	0.01929845	1.528358	1.842484	0.03638811
AP003071.3	0.2632082	0.2967494	0	0.4571805	0	0.0905111	0.89885	5.257987	0.2673126	1.821435	0.038253065	0.1295542	1.422617	0.03071233	0.3034316	0.08305744	0.780607	0.3132284	2.372113	0.5145911	0.3231241	0.9576776	0.3058061	0.07510674	0.06742191	0	0.6372167	0.485030086	0.2610554	2.449105	6.048119	0	0.463577	0.7918398	0.8985761	0.3565951	0.905241981	0.1266461	0.1041719	0.1648059	0.09700246	0	0.8509139	1.246434	0.1938747	0.7141479	0.480932	0.2201448	0.1346559
TONSL-AS1	0.7202556	1.051301	10.9854	0.716748	1.014713	2.554189	0.6725624	0.6602981	3.840308	0.7787911	0.359829061	0.4800772	2.305018	0.8141637	1.245487	0.7812833	0.5721672	2.678542	0.1014245	1.564613	1.105265	1.880549	0.485656	0.9634019	2.075587	0.399032634	0.472255	0.518460898	1.116195	0.6515686	1.080714	1.085485	2.061401	1.477383	2.933923	13.48507	0.774108797	0.4332007	1.11352	5.04537	0.2488521	1.304285	0.8042455	0.3197628	2.348693	0.8397078	1.603931	0.8605928	0.4893861
C5orf66-AS1	0.6170873	1.306784	0.03768516	0	0	0.3012742	0.1300827	9.450584	1.531958	0.2636003	0.066432368	0.374985	1.885454	0	0.7904338	0.2163632	1.161981	0.4079773	0.4977779	0.7198985	3.016208	0.3541905	0.284507	0.09782586	0.4683543	0.118179297	0	0.017548538	0	0.7561332	0.07838429	0.06613344	0.08050733	0.2187742	0.4255954	0.06880917	0.964693331	0.4123886	0.1582969	0.1431055	0.2316322	0.06791787	0.03888799	2.759898	0.3507224	0.2713	0.06264097	0.4505862	0.2046194
AL133415.1	0.9551548	0.2417469	0.179992	0.5925215	0.4042428	0.4379404	3.844303	2.249271	1.219491	0.8131099	0.475941812	0.9402775	8.403665	0.5891025	1.447188	0.3014068	1.67652	1.082546	1.496178	0.4297978	0.7538036	0.4413094	1.879761	0.4282999	0.6815724	0.221747597	1.7398	1.110554014	0.09022311	4.570737	1.684707	0.3685113	0.2643571	3.209368	0.8257967	0.9653995	2.858401218	1.936825	0.2700207	1.572052	0.8045983	0.0810974	1.601981	0.5815516	1.139083	1.15695	0.6981008	0.2445558	0.3664891
C5orf56	1.20401	1.906952	0.5524398	0.9351391	1.105537	1.406114	3.329525	1.68009	1.35835	1.693478	0.73718113	0.8606911	0.691083	1.504576	0.966373	0.6507758	0.531602	1.207255	1.068651	0.9902272	0.565344	1.111651	0.7421938	0.5941935	0.577846	0.739512467	0.5105857	1.156088061	0.7193221	0.9632624	1.968513	1.102083	0.7852225	1.964044	0.9652559	2.264546	0.55298361	1.464371	0.4199932	0.6669603	0.4033862	1.193965	0.7290569	0.221239	0.7931215	1.27665	1.065834	0.6889989	1.869407
AC026369.2	0.349988	1.409242	0.2164073	1.063848	0.9016164	0.6017632	0.4731004	0.3300205	2.114902	0.3363837	0.534083659	0.6747175	3.497072	1.092422	0.5850359	0.2761038	0.1112114	1.006542	0.5782699	0.437161	0.2685363	0.5541753	1.365117	0.3994778	0.7620329	0.788521344	0.2259486	0.389654052	0.2892712	0.43421	0.2700734	0.9958459	0.2773883	3.445886	0.1493546	0.3687947	0.861740137	0.3578529	0.6925872	1.183369	0.7739052	0.2860138	0.6699437	0.4972152	0.9345079	0.9199276	0.6075207	0.5122716	0.179052
AL121992.3	1.447797	1.659199	0.7345339	3.627054	0.1793135	1.819116	1.030041	0.3889452	1.640033	1.338	1.294855179	1.690196	0.4752156	0.5847769	0.5777477	1.581452	0.1179612	1.325337	0.8782303	0.6955408	0.4272522	0.9379951	1.663626	1.271171	1.176766	0.534734483	0.6291134	0.299288796	3.405792	0.1151409	0.6684187	0.913062	9.120945	0.342659	0.691285	3.101484	1.131671399	0.1339667	0.6060639	0.4881302	0.2052191	2.233929	1.42121	0.3955447	0.2734418	0.3777141	0.7122242	1.197617	2.207812
AC008808.2	0.8465218	0.4908323	0.05583232	0.1960493	0.06542265	0.1164396	2.264502	1.821138	1.960167	2.538485	0.147633971	0.5277798	1.348532	0	0.3122839	0.1869887	0	0.436538	3.356811	0.2022792	0.1039221	1.779586	1.152128	0	0.04336804	0	1.284288	0.779969294	0.05597321	2.660586	3.600029	0.1632996	0	0.09260692	1.182261	0.611664	1.93211817	1.303409	0.0670069	0.6360522	0.3743715	0	0.3456862	0.1603497	0.3325514	0.8038871	1.082731	0.182063	0.4763837
GS1-124K5.4	0.7492659	0.8045206	0.5588919	3.279424	1.447658	0.6134641	1.87843	2.143232	1.77555	0.9601885	0.855593544	0.7610112	1.091089	3.49711	1.768669	12.55367	3.250051	2.052226	0.9378632	0.6200505	4.106368	2.476168	1.48049	8.297626	1.302366	9.171838983	1.929115	1.917665246	10.61625	2.323928	1.651949	2.581041	3.707586	0.756247	1.30112	0.9130595	2.370545289	2.703895	8.049018	1.452123	1.216303	2.915752	3.126487	3.041299	0.7446226	1.089076	2.118773	0.7460463	3.148704
AL136084.3	3.642705	0.2474038	0.9045726	1.397577	4.070213	1.031291	2.310597	12.7831	6.150992	5.146211	0.797301915	4.644475	13.20266	0.4352895	1.669634	0.4847225	0.2789152	1.827998	4.84527	2.097437	0.8081782	2.750142	2.513123	0.7514096	1.517684	1.069843759	1.097929	2.931725131	0.2901937	10.88987	15.80452	1.18528	0.2705431	7.141808	5.210029	0.9579601	2.607186886	0.3695528	0.4342475	1.813691	0.8895943	0.09781565	2.426956	0.5195842	2.720871	6.549338	1.28307	0.4195145	0.3367931
MBNL1-AS1	1.574117	0.4194084	0.5499802	0.4764467	0.2129324	0.2833953	1.171952	5.352347	0.2198905	4.949361	0.429479965	0.3960405	0.7532486	0.1792369	0.2563478	0.1985054	0.1859435	0.4381393	3.588357	1.399881	0.4265385	1.516028	0.2646671	0.1252349	0.2079789	0.142645834	0.5619506	3.695546238	0.4159443	3.094538	15.54864	0.7393889	0.2602367	0.7021777	3.071534	0.4778789	0.551168456	0.3977092	0.2287037	0.6760119	0.2453124	0.1543314	1.46613	0.2216893	0.4579683	0.6053176	0.8981488	0.4090266	0.2881452
LINC01315	0.3497532	5.143344	0.8775854	1.375691	0.2056657	0.4270524	0.9412386	1.327694	0.2779883	0.6138538	0.762464793	0.1995974	0.8002776	1.898589	0.683691	2.651217	1.095261	3.106573	0.9821708	1.280047	1.353449	0.7991985	0.3281149	1.084809	2.298198	3.30249108	2.969722	0.198491002	1.558503	2.546914	2.164353	0.7920354	1.981929	0.1871508	0.86131	0.2861392	1.176743128	0.3475521	0.3611074	0.3999046	0.9247007	1.366974	4.515043	0.6841123	0.718729	1.495652	0.6668519	0.2997981	0.8654856
LINC02084	0.5976939	0.6228952	0.02898594	0.4834601	0.0566081	0.4533813	0.8379562	0.4420348	0.8212547	0.1351673	0.051097159	0.4037931	0.2500374	0.1743541	0.2026568	0.0416045	0.03723959	0.8542334	0.3036564	0.08592169	0.08092843	0.02368951	0.3501305	0.1003251	0.05628745	0.012985551	0.04255863	0.607393971	0.3777681	0.1999208	0.7837714	0.1865132	0.01548077	0.04807786	0.2864323	0.1323133	0.53589184	1.289918	0.2782987	0.6714336	0.2267521	0.01305994	0.05982222	0.08324725	0.06474284	0.4471569	0.6102922	0.294062	0.8768605
AC099850.3	7.622705	10.82719	8.75863	7.384676	19.63712	7.946367	6.405356	2.305803	6.827215	3.345917	11.55814558	6.844177	5.207633	5.777936	5.466305	7.244627	9.027527	9.22609	2.884962	6.29105	4.05264	3.073585	17.53343	16.09952	8.648277	11.483272462	2.615566	10.092705476	8.631907	2.916545	1.543878	7.815489	1.057129	6.648225	6.892392	5.375958	3.518676349	7.942014	15.32204	13.98047	23.6686	12.3071	3.880804	4.121387	7.626344	16.28524	8.334956	11.25942	5.258501
AC108449.2	1.919703	2.080011	6.330697	1.288305	2.809895	4.320921	5.314125	4.290798	1.807847	5.568795	2.916796172	2.577003	2.804949	1.038544	1.327843	1.239091	2.366063	1.834543	3.460191	2.217776	2.03533	4.068588	1.216577	1.294775	1.966961	1.082882039	1.126673	6.137124337	1.096244	3.752927	2.992661	4.780537	0.3688461	4.725218	5.416318	2.679631	1.636949432	1.259578	5.836459	2.163615	5.949309	1.192808	2.256772	1.65288	3.963544	1.775667	6.47324	1.543065	1.584768
NALT1	0.7437566	0.9269522	0.218993	0.3332207	0.1482633	0.1522383	0.3779631	6.37005	0.1798464	1.787116	0.090077529	0.04358167	0.3148449	1.993987	0.1837323	0.2514625	0.9753487	0.2634228	0.7314742	0.6443425	0.217396	1.109662	0.02939208	0.1515941	0.7938186	0.104648264	0.1857768	0.557472539	0.9367282	1.025262	4.858674	1.127308	0.9668649	0.1452941	1.291553	0.4265157	0.027683704	0.3408271	0.2102588	0.1884967	0.1631567	0.4604588	0.662883	0.08385936	1.532644	0.1201186	0.9059911	0.1057944	0.2717871
LINC02560	0	0.3042305	0.06921262	0.09113729	0	0	0	0.1172767	0	0.1210322	0.030502444	0	0.1194078	2.86528	0	0	5.602003	0.2081365	0.1260992	0.04559195	3.671576	0.1414145	0.06967011	0.8983355	2.392376	0	0.1016215	0	0	0.04339735	0.215941	0	0.03696497	0	0.03256871	0.09478127	0.032810315	0.1514787	0.2907282	1.077593	0.03867418	0.09355353	0.4642413	0.9938887	0.1803584	0	0.3067906	0.401235	0
AL158166.2	0.05151561	0.9334344	0.4247138	0.2609841	1.990668	0.4281127	0.3115332	0.2338871	0.2877542	0.09902632	0.486652623	0.4014796	0.4945927	0.4207753	0.05938821	0.203202	1.309559	0.5108806	0.1934477	0.3217341	0.2371592	0.746283	0.363393	0.2205005	0.4123733	0.095134786	0.2702208	1.16686048	0.1277357	0.7722756	0.2208488	0.4223522	0.2268305	1.12713	0.6195457	0.5234511	0.221469629	0.4957484	0.305831	0.3225612	0.2610507	0.2679033	0.1972214	1.036807	0.2845915	0.262077	0.6589026	0.6155309	0.1811914
PVT1	2.227279	4.019464	2.95246	4.721619	5.215951	6.696174	3.094348	1.518961	3.729646	0.8933642	1.037366285	0.8603458	1.404379	1.909264	1.15241	3.386893	5.780767	3.262753	1.274973	1.638173	4.505119	4.941754	2.060881	5.194548	3.820734	3.427845056	0.7699035	6.420445584	7.427318	1.338113	3.04346	2.676051	4.386132	1.935351	2.106418	5.404085	0.444148814	0.7341463	4.706	3.623749	0.6334033	3.048793	1.289102	4.816913	1.786979	4.681062	4.277957	2.097568	4.838235
AC098484.1	0.9553804	0.9937776	1.214295	0.8931078	1.17932	1.254813	2.57723	2.669257	1.131992	2.29561	1.330637593	1.110312	1.189021	0.5341661	0.8719269	0.7850988	1.43357	1.263268	1.225755	1.318728	0.6719512	1.20699	0.8589289	0.1135912	1.555022	0.55870065	1.027973	1.00864211	0.8554419	0.987738	0.8874106	2.265344	0.3856118	1.03427	2.77978	1.408207	1.057929302	0.8619263	0.8271338	0.8723815	2.200593	1.212523	0.7789249	0.9425515	1.539381	1.282589	1.236512	0.570765	0.6873293
LINC01431	0.1603661	0.9778061	0.4155226	2.105694	0.2508257	0.2494706	0.6356612	0.2880322	0.674734	0.308265	0.233066234	0.3758767	0.2118034	2.272201	0.1848732	1.120535	1.989772	1.113246	0.03441115	0.1741818	1.19529	0.7255019	0.5133304	0.7517818	0.4694681	0.321535214	0.07395048	0.404576225	0.9846227	0.2131682	0.7071363	0.6629071	1.271006	0.4072612	0.2310791	2.465778	0.304421987	0.4133693	0.9067046	0.1864795	0.6965492	0.5786748	0.6431778	1.790063	0.3937432	0.1553972	0.3976696	0.1505526	0.542066
AF001548.2	3.802665	0.5382259	2.622049	2.802145	3.295079	0.9245991	3.31209	10.22191	1.053263	2.702376	1.875681366	2.174218	4.097503	1.398366	1.301852	0.6908869	3.80806	3.222581	2.977058	4.543298	2.440244	3.043592	6.27331	1.709846	0.5903449	0.595844184	2.919916	3.061317282	0.4571592	5.861445	11.38185	1.200369	1.156835	5.72	6.795017	5.273285	1.441142084	1.49703	1.00334	1.688353	1.189092	1.677921	2.548885	2.564732	5.884887	5.862249	1.515971	3.56603	2.166494
AL356740.3	0	2.008202	0.04895006	0.2578245	0.03823882	0.5104324	0.211209	0.08294301	1.326596	0.3709291	0.021572607	0.0487076	0.3166884	1.506844	0.239566	0.7494366	0.06288843	2.0314	0.3567307	0.2902008	0.6833402	0.06000856	0.3202786	1.101257	0.3992333	0.109646872	0.2395699	0.045588344	0	0.2762318	0.05090752	1.403068	0.758152	0.2841705	0.09213583	0.1340666	0.02320483	0.1785535	0.1762416	1.152473	0.5743921	0.1984949	0.4293558	1.265256	1.439572	0.3523973	0	0.3547127	0.03796923
AC012073.1	1.095497	3.598871	1.433601	0.9690329	0.5711492	1.584598	1.175279	0.9595152	1.62472	0.8189334	0.593889185	1.241055	0.865653	1.237696	0.501155	1.070002	1.068252	1.414051	0.3395461	1.322084	0.5603636	1.42941	2.496523	2.257676	0.8017609	0.667935492	0.5893679	1.054765335	1.437218	0.5752891	0.41746	0.7044286	0.8422207	1.426715	0.9444338	2.264229	0.788335936	1.066776	1.840966	1.371875	1.538032	1.511464	0.458601	1.029321	2.380215	1.739769	1.334456	1.267394	0.6338428
LINC01781	1.63048	0.4595639	0.0448076	0.3343415	0.1400112	0.06229819	7.327402	1.100896	1.241929	0.6268408	0	0.5796136	0.05797765	0.03170864	2.067614	0.08575183	0	6.279148	1.183714	0.0147579	1.709732	1.171846	0.3157265	0.07754321	0.01740227	0.040147148	0.0438592	0.605090424	0.1796827	1.095707	3.91435	0.7863257	0	0.111481	0.2951855	0.2249885	1.614323051	0.882593	0.4033173	0.1191065	0.2503731	0.06056569	0.04623777	0	0.08340168	0.3225753	0.6206668	0.2759905	0.4518284
LINC01534	0.4401914	0.4635638	1.326018	0.5391356	1.101281	0.844187	1.144296	1.430895	0.4642502	1.431966	0.369084929	0.486113	0.3852949	0.2173073	0.2537306	0.3606211	1.757395	1.208875	0.6993356	0.0919451	0.8573577	0.2965977	1.601739	0.2898671	0.2602083	1.238123225	0.2595902	0.233990788	0.5877187	0.6826502	0.7258124	1.110437	0.1640036	0.6598243	1.11658	0.458748	0.860189596	1.547798	0.5193035	0.6148505	0.4679644	0.578585	0.705776	0.2004371	0.06235339	0.7464666	0.9899254	0.5866475	0.5954796
HLA-DQB1-AS1	2.26874	0.3654073	0.3165349	0.4799567	1.86577	0.3200682	12.01886	1.121459	2.126879	1.576707	0.913084019	0.4008671	0.7943218	6.047992	0.8047533	0.7434544	0.5915158	4.084453	0.5766985	0.7961246	0.6427359	1.293482	2.056594	1.493971	0.2011664	0.928184605	0.1971678	2.331571255	3.461822	1.118661	2.154716	4.982532	0.6762178	3.603575	1.110345	0.998294	1.418689508	1.259578	0.138141	1.180153	2.25109	0.648265	1.128386	0.578508	4.734828	3.965656	2.200264	0.3753401	1.473165
CR936218.1	0.507022	0.918696	1.358525	0.3210791	0.2857219	1.235	1.893794	1.239507	0.3218304	1.279199	0.598710793	0.2599608	0.4507253	1.405089	0.07306313	0.5999807	1.611102	1.571294	0.7615731	0.894892	1.069817	1.195697	0.7889453	0.09042456	0.9740691	0.468163287	0.1534351	1.995164876	0	0.2620972	0.8694468	1.833898	0	2.296667	1.376885	2.098906	0.297235555	0.4574258	1.316884	0.912721	0.5255364	1.177113	0.3235123	0.7503206	3.89025	0.5373728	1.447542	0.3786325	0.1621186
MIR205HG	0	0.02205195	0.004515149	0	0	0	0.01558552	0	0	0.005263764	0	0	0.007789682	0.05112319	0	0.1684994	7.448257	0.141211	0	0	0.8908415	0	0.04090495	0.1172075	0.7996338	0	0.008839163	0.004205065	0.02715926	0	0.0939141	0	0	0	0.0042493	0.004122096	0.004280823	0	0	0.01371665	0.02522946	0	0.004659263	4.408933	0	0.009287171	0.01000689	0.006543734	0
AC245884.9	0	2.120165	0.09866022	10.36418	0.02569047	0.4343783	0.3689379	0.3064856	0.04051198	0.1150181	0.115947177	0.1963431	0.1134745	0.3490904	0	0.03146897	0.2535068	0.9494129	0	0.173306	0.06121294	0.2418979	0.3310412	0.626045	0.05108989	0	0.03219066	0.091884581	0	0.08248192	0.2736147	0.8079781	0.2107692	0.2454659	0.1857023	0.1801433	0.124719957	0.1439518	0.3946887	0.3996287	29.58575	0.02963497	0.03393642	0.1889006	0.6611008	0.1352889	0.3279897	0.02383111	0.1530561
ITGB2-AS1	0.5452878	0.865522	0.06515297	0.3145695	0.1679575	0.4121634	5.358167	0.7175863	0.4735315	0.4481367	0.068912001	0.3436004	0.2810101	1.042002	1.284568	0.1620949	0.5022304	0.7602021	0.1127678	0.3304668	0.4244482	0.1597439	0.4590855	0.1127525	0.08097266	0.262693756	0.04464176	1.152891447	0.4964122	0.1552372	1.029927	1.067141	0.1043904	0.5997704	0.1655554	0.4461095	0.271795377	1.055194	0.07037374	0.4403927	0.4951184	0.146777	0.1949743	0.1871185	0.2279897	0.8710818	1.263482	0.2360629	0.4093528
AC004241.3	0.5962658	2.40089	0.8909953	2.319506	0.7440297	0.5980385	0.9809983	0.3904498	0.6434117	0.3581803	0.758254169	0.4891487	0.79509	2.043766	0.9881187	0.7055866	2.842022	0.813061	0.7276927	0.991691	1.086559	1.983687	0.4020518	1.435599	0.7636802	0.660680724	0.8420628	2.546642491	2.587327	0.4623455	0.3195259	0.7548422	1.542447	0.5605674	0.3180646	0.4768396	0.553459885	0.3586265	1.36431	1.096708	0.6523744	1.05207	0.5706832	3.264838	0.5489992	0.4423711	0.8511659	0.9128193	1.882708
SNHG10	1.248134	3.111128	1.22501	3.634761	1.03351	1.572613	1.656172	0.8026069	1.368201	1.199619	0.935774196	0.8776384	0.8453707	4.554078	1.210481	1.82863	4.008014	1.011833	0.5058881	0.7370073	1.216076	2.169204	1.701688	2.247178	1.300428	1.141500038	0.3117611	2.654448714	2.390704	0.5427904	1.172077	1.280303	2.041264	0.8398424	0.7839599	1.140738	0.588460176	0.7745273	2.303298	0.8249275	1.003938	2.980486	0.5899178	3.236756	2.456478	0.5711348	1.429889	1.236853	2.109459
AC068152.1	2.710478	1.520062	0.7591061	0.7663372	1.378722	0.9465818	1.97751	6.153954	1.636452	3.716859	1.3758078	2.072481	1.628858	1.131458	0.995125	0.8353376	2.913586	1.906128	2.269024	0.9563279	1.872151	2.256702	2.125219	1.896647	1.429876	3.039425692	2.252336	1.378598057	0.8656622	4.349184	3.147979	1.85946	0.2432533	1.522724	2.942478	1.598287	1.794777173	2.658207	1.611398	1.326008	2.338229	0.7695533	1.762504	0.7494241	1.706132	1.795609	1.43004	0.7976163	1.295399
AL357054.4	0.3834196	0.1268168	0.05080265	0.2675822	0.7452153	0.1412668	1.037558	1.372531	0.4728413	1.447741	0.119408287	0.2752222	0.3116316	0.6391308	0.3788689	0.1404361	0.1015288	0.4956667	1.810022	0.1301412	0.3362144	0.3967446	0.4943384	0.05861208	0.1490757	0.080922041	0.464122	0.50993657	0.2603132	0.9839355	4.050621	0.2773656	0.1567661	0.1638474	1.391844	0.1133738	0.288996616	0.6506478	0.2235587	0.5401697	0.1577066	0.2746764	0.4135684	0.2269626	0.1176752	0.7082475	0.2814837	0.2004303	0.3196283
MSC-AS1	0.8584841	0.4987559	0.05055473	0.954157	0.614106	0.3549579	1.23245	1.002246	0.5791717	0.7897522	0.697357506	0.3974041	1.702944	0.5008592	0.2933687	0.1620572	0.6754802	0.839197	1.885875	0.2614173	0.2822965	0.5598475	0.6768223	0.2537183	0.3082589	0.185715697	3.169494	0.484952901	0.1013646	1.11262	0.8832827	0.8398652	0.8802062	2.523981	1.38928	0.4084614	0.762103638	0.4610169	0.2730286	1.040511	0.5338994	0.08655637	0.3234436	0.1379329	0.7132702	0.9566673	0.8179212	1.073379	0.3039079
LINC01589	0.7383277	1.047597	0	0.1526716	0.02264324	0	3.226757	4.764153	0.392774	2.466803	0.153291478	0.1442118	0.7501122	0.2051225	0.4053137	0	0.5958335	0.7322	1.425865	0.2673119	0.8632365	0.2842741	0.4084855	0.6019504	1.013174	0.805104164	0.2553518	0.647886903	0.1162363	1.199525	1.085222	0.9156102	0.6811537	1.80292	1.609477	0.5027904	0.824448984	0.8035558	2.191603	0.308199	0.2591453	0.02611987	0.1794667	0.4994835	0.388457	0.1788628	0.6102922	0.294062	0.1798688
LINC02035	1.621989	1.966387	2.416293	1.47945	1.049148	3.512743	2.222832	2.573047	1.729468	4.561847	1.242567953	0.9380616	1.418748	0.7902984	0.5921903	0.4219003	1.721726	1.566657	1.751924	2.304383	1.382187	1.382107	2.452704	0.7429477	2.185548	0.605568699	1.453729	1.76137843	0.2559068	1.222227	2.648669	1.886856	0.6382734	2.52112	2.148447	1.967611	1.622600715	1.091941	1.006089	2.180999	2.36967	0.5672153	2.777779	0.8664038	4.211359	1.772035	2.950829	1.324246	1.739252
AL355353.1	1.576378	10.67296	1.25149	3.253601	0.7896315	3.814632	1.287671	0.6117047	1.126601	0.7856088	0.381835135	1.005812	0.6643418	7.221306	0.6057597	2.487193	3.834098	4.805684	0.1315444	2.663399	5.106829	2.045625	5.232859	0.7497018	1.869426	2.889560557	1.319232	1.793141529	8.203468	0.3018088	1.301536	0.6194499	6.683938	0.399192	0.4530012	4.877789	1.642901976	1.33439	2.426259	2.229973	0.4303382	9.238837	0.695388	3.870745	0.8959363	1.58411	0.3200384	3.139208	2.202848
RUSC1-AS1	1.60009	3.08903	0.8086715	2.47867	0.490552	1.62055	1.840137	0.7808108	0.5119995	2.201505	1.847636074	0.2787111	0.6040437	1.429067	0.4485195	1.603817	2.460948	1.32053	0.5061992	0.7648127	1.294978	1.572887	1.118705	1.016376	1.887928	1.473409464	0.4068328	1.75030197	2.273617	0.3059291	0.9960557	3.081393	0.7576241	1.131498	0.8928607	2.606647	0.698171038	0.5800652	4.586943	2.28169	0.6866318	2.772362	0.6619917	1.816476	3.925302	0.5575472	2.342943	0.9722973	0.5747003
PAXIP1-AS2	1.632563	1.544271	1.580952	1.467543	3.504753	0.9468058	3.189497	5.443637	1.500115	4.022387	2.061961087	1.429627	1.603333	1.296424	1.060521	0.781952	0.9881139	2.756179	3.109031	2.656298	1.282446	2.440099	1.354842	1.50663	1.410555	0.507266099	2.242814	2.442356439	1.156579	2.685835	2.566242	3.418014	0.7074304	1.475024	2.659059	2.223503	1.777416646	1.987203	1.314059	1.131741	1.319123	0.7700708	1.647947	0.9817241	1.940573	3.449594	2.941577	0.7856815	4.934206
DOCK9-DT	0.66849	0.4614351	0.07873257	1.123123	0.1230086	0.574695	0.7303852	0.6837146	0.460692	0.5966121	0.242885629	0.4700555	0.203748	2.521151	0.5229401	0.320188	1.871301	1.183825	0.8248016	0.2074518	0.8792818	0.5308564	0.5349577	0.2725062	0.5809813	0.264538363	0.5587293	0.29330196	0.3551906	0.6664478	1.269155	0.368446	1.408654	0.4733912	0.4445811	0.2695452	0.223939551	1.14876	0.2834716	1.091272	0.3299526	0.3547383	2.721726	0.1130595	0.6154982	0.2834026	0.305365	0.4706867	0.2748182
AC007637.1	1.185652	0.2728045	1.3266	0.7508311	0.1227214	0.7523362	1.159862	2.159116	0.5375628	3.459392	0.246164776	1.059497	0.5420591	0.06176216	1.04954	0.01670276	0.4933632	1.175811	0.8586527	0.7358841	0.7472688	0.6562255	1.212375	0.06041553	1.084678	0.297155071	1.332693	0.829081647	0.1049959	1.510371	2.323621	0.9189641	0.09322483	2.185905	2.135577	2.96405	0.529580124	0.967799	0.8379545	0.9544977	0.214578	0.03145866	1.49503	1.353545	2.66418	0.4308431	0.8317481	0.4553576	0.7311371
AC079921.2	0.6775152	0.852514	0.2094632	0.551631	0.4363427	0.7037984	1.86783	0.7394233	0.4300502	0.7732759	0.246164776	0.2084257	0.8130887	1.185833	0.0488158	0	3.588096	1.343784	0.699643	0.5519131	0.2599196	0.2567839	0.4919782	0.1208311	0.1355847	0.156397406	0.6834324	1.040416184	0.06999727	0.5253464	1.234423	0.3267428	0.07457986	2.54781	0.8542308	0.6055585	0.430283851	0.05093679	0.2094886	0.7423871	0.4681701	0.06291732	0.3242233	0.1002626	0.441864	1.220722	0.4255456	0.3288694	0.541583
AC037198.1	1.997653	0.317512	0.02167025	0.3994872	0.4401376	1.114781	0.8602228	0.7710985	0.2936428	0.4547375	0.47751097	0.2803179	0.9346555	0.2760339	0.09090528	0.2280964	2.449989	0.8341363	3.178243	0.1141976	1.452075	1.027213	0.174508	0.07500427	0.6228018	0.291244828	0.1272695	3.511670757	0.1737995	0.8424296	0.1802946	1.24228	0.5786807	4.816444	0.9585332	0.316541	0.328729818	0.2529467	0.4421267	0.5266593	0.3874805	0.1366928	0.2236192	0.8713136	1.355272	1.292627	0.6964001	0.6595334	0.1008541
AL450263.1	0.5937392	0.8128438	1.150326	0.6875319	0.2294329	1.293095	0.6969896	0.4769223	0.3919487	2.824768	0.819759048	0.3409532	0.3589135	0.9179626	0.3080134	0.5854974	0.8175496	1.472029	0.1560697	0.6771353	0.5011161	0.5800828	0.2956417	0	1.406822	0.416658112	0.143742	0.319118408	0	0.214847	0.9163354	0.8876555	0.2352886	0.974299	0.9213583	2.569609	0.208843471	0.2142642	1.527427	0.8364723	0.27352	1.27919	0.2525622	1.194964	3.863156	0.3523973	0.9492664	0.2305633	0.2847692
SERPINB9P1	0.8313772	1.07335	0.04351862	1.146083	0.6374227	2.004263	2.61944	1.069226	0.964962	0.5073403	2.253524714	1.710471	1.41713	0.7545136	0.5020338	0.5205312	0.8666112	2.460345	1.694761	0.2365004	0.1012529	1.43156	1.423704	4.104532	1.394387	0.614127622	1.576108	0.932187959	0.3490275	2.046512	1.561431	0.3436674	0.4416047	2.066228	1.197971	0.6356837	1.722608978	3.412939	0.9662304	0.9419672	0.6200849	0.2352935	0.2357651	0.1874774	0.1701052	0.7384828	1.494974	0.4651474	0.4388306
AC139530.1	1.705461	4.104572	0.5222454	1.615163	0.7280655	0.8824947	1.629365	1.014248	1.712261	1.976369	0.311597042	1.319133	0.790103	3.798076	0.8426097	0.9840858	3.158641	1.836276	0.3074028	0.9844125	2.048822	1.326421	1.69032	1.626819	1.298102	0.863864276	1.250453	0.868000224	2.029815	1.229218	1.487339	1.23138	5.063471	0.9528512	1.361066	1.445019	0.80746236	1.47709	1.118544	2.428623	1.706007	1.730385	0.928591	1.961384	2.129582	1.272516	0.7656963	1.327455	1.333686
Z83851.2	1.110986	0.8711425	0.6749018	2.306368	0.6213663	1.792916	0.4576088	0.5922119	0.9798489	0.6463008	1.317205677	0.983354	0.7069343	2.405069	0.876314	1.337742	2.910904	1.014784	0.1756587	1.730661	0.9870239	1.083463	0.3882074	0.9176927	1.06719	1.058233737	1.108892	1.548931435	2.70642	0.3929469	0.4010802	0.9869839	2.085464	0.2798584	0.7712706	0.7481823	0.457054166	1.055064	0.9835475	0.3295117	1.670091	3.106006	0.5472054	0.1384507	1.27416	0.5949427	1.121834	0.7859928	1.40224
NDUFV2-AS1	0.6189068	0.4117309	0.5102497	0.740045	0.2166288	0.5937579	1.8283	0.7330205	0.3689362	1.435398	0.488848521	0.6180968	0.5549713	6.405322	0.2791909	0.5625518	1.596101	1.707882	0.5153382	0.6283857	0.8671549	0.6708499	1.418045	0.211159	0.6462051	0.50687176	0.7491746	0.909092703	0.7117041	0.7233296	0.9920923	0.7397062	0.8412369	0.8187338	0.7620669	1.468382	0.504802283	1.084363	0.785436	0.6908036	0.7561721	1.009555	0.4921965	1.306145	0.7185008	0.5703957	0.6145989	0.3134823	0.5334517
LINC01235	0.6133077	0.7830155	0	1.921631	1.175339	1.86897	1.553796	1.337392	0.5013357	0.9201452	1.217445359	0.374279	0.3297854	1.060362	0.241426	0.05900432	0.4119485	0.771398	6.336194	0.1502888	0.941149	3.618389	3.339378	1.333903	2.117037	0.309394868	0.6820396	2.084631442	2.324366	1.879041	0.8593213	0.6709104	0.8694229	6.576439	1.236081	0.4672466	0.140309951	0.2069307	0.6882384	1.559488	0.8544953	0.02778278	0.4517785	0.5667018	0.5371444	0.3551333	0.3963208	0.6479084	0.2678481
OLMALINC	2.666089	13.95262	1.239112	3.711478	1.571127	2.54091	0.977953	1.688123	2.086359	2.53342	2.996605021	1.394067	1.095734	7.583405	1.21896	2.490551	6.287783	2.014804	1.82079	3.679195	2.016644	1.414722	3.372105	4.245665	2.993866	3.40880132	2.797559	2.899533049	3.258536	1.31963	3.509825	3.78809	3.312241	1.115421	1.347816	1.944149	1.682509373	0.9448565	6.307159	0.9410797	1.906663	7.047431	7.646269	1.824064	4.25582	1.267956	2.394329	1.276931	1.487602
LINC02313	0.2452143	1.043787	0.2599248	2.738096	0.5414616	0.6424643	0.04984532	0.2691501	1.351922	0.673379	1.145505406	2.586374	0.9217743	0.6540051	0.4038398	3.371528	0.07420835	0.4516185	1.236518	0.3804855	1.075122	0.4720674	1.744286	6.247515	1.345986	1.656106349	0.6219235	0.242074106	0.5211615	0.4708218	0.3604252	0.6419753	2.838103	0.5987879	0.5164213	2.794841	0.821450988	0.6742179	8.422585	0.2193416	0.03227536	1.717643	0.6854539	1.410057	0.4515519	0.2376165	0.5760691	0.7115537	0.2016166
AL109615.3	0.3272677	2.304387	0.08301896	4.560953	0.2594111	1.346629	0.07761194	0.2051449	0.4346392	0.1048489	0.414652557	0.1583315	0.1014525	10.71197	0.145108	0.9201795	1.2799	0.2912642	0.03151108	14.59674	0.798381	7.384277	4.192314	1.029643	1.628257	0.737642643	1.313732	0.19973691	0.2496854	0.138811	0.3165756	0.849855	0.5025046	0.1606504	0.09115267	0.183164	0.236131381	0.7166869	1.079377	0.3047473	0.84273	1.346584	0.7353235	7.510526	0.5047836	0.2134512	1.257294	0.3358879	0.3112451
AL360091.1	0.815733	2.596386	0.03202479	0.646597	0.1000685	0.823724	6.494463	0.406981	0.1183505	0.7840249	0.366951777	0.1274647	0.5248769	0.2946154	0.7612706	0.5515952	0.164575	2.349845	0.4084243	0.2320502	2.0863	0.2617309	0.676966	0.221686	0.5721347	0.114775516	0.09404085	0.23860351	1.797914	0.2811203	0.1998325	0.1124002	0.3762825	0.371828	0.5425054	2.075824	1.032334239	0.3738103	0.384344	1.070175	0.1431569	1.269763	0.1982817	0.9197478	0.6199301	0.5269721	0.2129288	0.9514668	0.5216558
AF001548.1	1.7165	0	0.1444027	0.07605821	0.1128045	0.08030803	0.6479891	8.147907	0.1067306	2.89553	0.050911351	0.08621246	0.6477333	0.02043766	0.3230719	0.02763548	0.6678751	0.3821387	1.157591	1.883403	0.2687805	2.761594	0.5814288	0.09996024	0.08973243	0	0.7632698	0.64553095	0.1737205	5.649862	10.33219	0.03378818	0.09254683	0.742497	4.131371	0.8437256	0.629779091	0.1264159	0.1039825	0.4825516	0	0.02602489	1.460315	0.08294453	0.731084	0.2376165	0.09601152	0.1046403	0.3584295
SNHG3	6.499258	27.86232	9.710091	8.657017	5.263291	15.36692	9.184134	1.599889	5.461417	4.230856	7.609926922	5.919374	3.55288	7.462645	5.205069	4.398489	12.20045	6.230319	2.056508	3.626852	10.00234	11.34642	8.151097	6.509153	7.370329	7.732298461	0.8025065	7.606595848	14.05459	1.456922	3.200449	6.909715	8.246886	5.839061	6.190979	5.264255	2.475605717	1.298278	17.19349	3.94552	3.387018	19.1176	2.622285	17.40861	15.35286	5.378776	9.451232	4.527585	8.48426
AC011446.1	1.009616	0.5759123	0.2080912	2.100735	0.08127836	0.6509685	1.885524	0.05876639	1.965273	0.08086429	0	0.4831411	0.7778456	0.8099203	1.988338	0.2654937	0.9802631	0.3337456	0.03159364	0.9366757	1.484748	0.4251698	0.1396445	0.6602177	0.7004223	0	0.645008	0	3.476939	1.087303	0.5771001	0.1623013	0.5186395	0.2013392	0.09791947	0.6965802	0.591875166	0.3036189	0.2081164	0.3160818	0.5426208	0.4375364	0.7873545	0.4980294	0.4647914	0.1426737	0.1921628	0.6282985	0.242116
LINC01978	0.882764	0.3802476	0.8462597	1.775502	0.634638	0.4000427	0.5331086	0.22943	1.897307	4.035072	0.044754251	0.4968201	0.7810972	0.6647411	0.923001	0.5749416	0.06523377	4.081982	0.9790495	1.204094	2.252486	2.123297	2.010374	0.4979373	2.59648	1.713622296	0.2816382	0.520173448	0	0.753477	0.6864785	4.960219	1.627089	0.2316036	0.6928963	2.572728	0.264772428	0.703807	1.137511	0.2442323	1.153797	0.1220133	1.825135	1.871444	3.19444	0.7484856	2.785204	0.8891913	4.752485
SMIM25	4.307722	1.418004	0.2981141	4.562665	4.956311	1.689467	4.843192	0.5106274	0.8861561	2.908772	3.69008632	1.792722	6.032033	3.132357	1.005892	1.252673	2.764269	1.013424	1.422784	2.945619	0.9650217	0.794483	1.793984	1.99635	0.4228517	5.40601576	2.270998	2.251303456	1.182471	1.397851	0.4313535	2.775014	1.232196	6.379742	0.6465108	2.301549	4.098317623	3.678318	1.228897	1.009007	2.013424	0.765032	3.504298	0.4839277	1.322082	4.318978	2.879823	3.174643	0.8947942
AC004656.1	4.296221	6.919569	1.976313	3.771162	1.659144	8.064866	7.300864	14.71328	3.568826	11.15713	4.530195081	3.307336	2.820115	2.209092	2.06814	2.112152	1.162363	2.068535	7.256864	3.979498	1.289886	4.019628	1.708409	4.214139	4.149287	2.750995938	1.717795	2.638373612	2.380133	4.469892	11.11754	7.638339	5.579104	5.044767	6.790626	8.775317	3.94521014	4.241097	8.347726	2.390341	2.384309	8.360976	10.52141	1.769126	2.890304	2.402081	4.547183	1.7762	1.65989
AC104825.1	0.646379	1.155683	1.852923	0.6866854	0.110756	0.5607844	1.809942	3.214227	0.3131729	1.960654	0.409374901	0.7053907	1.260977	1.034464	0.4580332	0.1309899	0.5527369	0.5469206	1.180216	2.222134	0.591499	1.714132	0.4724444	0.4061173	0.4632999	0.10951188	0.4067675	1.315881099	0.3038817	1.164876	5.552257	0.7721675	0.3916648	0.8109162	1.964678	0.6828977	0.602582801	0.2425337	0.217097	0.8874256	0.4261659	0.1189503	0.4490073	1.151369	2.31868	0.8949929	0.6772127	0.2905063	0.5953829
AC007991.4	0.2229221	0.2564587	0.0787651	0.04609589	2.23558	7.939544	0.5211101	0.1557067	0.06468524	0	0	0.1306249	0.09059207	0.1857969	0.1101381	0.05024632	0.1349243	0.6947976	0.1674202	0	0.04886918	0.2145761	0.3700001	0.1363094	0.08157493	0.141145427	0.02569932	0.464586669	0.1579277	0.0987738	0.491489	0.1535826	0	0.1088705	0.04941831	0.09587791	0.074677363	0.689541	0.3150986	0.2991022	0.02934124	0.04731799	0.08127912	0	0.0390954	5.562386	0.3200384	0.1712295	2.036531
EIF3J-DT	1.232383	2.618575	1.039873	1.821514	1.121609	1.618219	2.140505	1.745838	1.445511	2.619202	0.845082567	0.9065684	1.242648	2.40342	1.247295	1.606675	1.434026	2.243487	1.542586	1.172021	2.166387	1.450225	1.896628	1.287776	1.834058	1.055659007	1.354038	2.159039328	2.276278	1.339923	2.361345	2.265736	1.773119	1.206567	1.283911	2.11644	1.148715746	1.920914	2.289906	2.82213	1.775145	2.170695	1.496382	1.424753	3.008086	1.11851	2.47381	1.27548	2.112702
AC092718.4	11.16723	19.09131	7.67593	14.78143	9.843611	6.770382	5.781639	2.255448	11.99726	2.120768	5.162240377	9.227302	6.984984	5.133677	9.523513	12.10017	8.721554	6.164388	2.425121	6.020812	5.904912	9.536947	12.59492	24.26409	8.39205	7.036572674	3.561294	5.743812985	23.53072	3.227163	3.968369	4.56801	28.34139	6.770652	4.259223	6.663414	5.72109254	12.13839	9.824606	9.704948	6.594813	2.578863	7.394394	3.376862	5.863628	17.61382	3.908849	21.18819	18.06853
AC106739.1	1.589851	0.2604043	0.5331791	0.05850632	0.3297362	0.6177541	0.9969064	3.369081	1.340975	2.641718	0.234975468	1.105288	1.763061	1.4778	0.9008735	1.594354	1.37	0.9353045	0.5059402	1.039018	2.315647	1.652236	0.6037914	0.9996024	0.9145805	0.199051244	2.848671	0.186210851	0	1.615838	1.802126	0.2079272	0.3559494	4.274425	1.756251	3.326226	1.432273517	4.732491	0.3999328	1.079836	1.812386	0.2001915	0.8482205	0.6380348	3.093048	1.41656	0.09847335	0.708334	0.3791081
AC022075.1	9.531298	0.4386079	0.005612825	0.1823068	0.1710005	2.099218	0.5327989	0.9986134	0.2143413	0.150499	0.039577729	0.1787208	0.101676	0.4964979	0.1412726	0.06445023	0.4038193	0.2228017	0.3221212	0.2403243	0.3029716	0.09174454	0.07344904	1.369597	0.4664976	0.331916191	0.02747012	0.256140446	9.003183	0.62644	0.8288931	0.1772984	0.2098382	0.4934182	0.2007291	0.6302787	0.282041181	0.6060218	0.2829207	0.1108334	1.091432	0.01011568	0.3243506	0.04835988	0.3008826	0.5541586	0.2487931	0.04880747	0.2655766
AC243960.1	0.6020887	0.5171918	0.03309228	0.4260668	0.4480846	0.2147124	4.654826	0.9719308	0.5571241	0.6044044	0.301402271	0.2853792	0.3520666	0.2263755	1.311077	0.2638804	0.1417173	2.282217	0.8440769	0.1961879	0.5748916	0.5769712	0.5995984	0.2099859	0.0599774	0.207552391	0.08637827	0.729397674	0.6192814	0.4011543	2.019049	0.9549852	0.1531736	0.1738148	0.2802945	0.4028204	0.596122418	0.8047305	0.2515318	0.6367	0.5670602	0.1192808	0.07967988	0.0633604	0.131404	1.066387	0.8434345	0.3037474	1.137983
AC084033.3	0.7342545	1.229907	0.08474853	0.6589393	0.2931885	0.176745	1.91194	1.989905	0.6114777	0.9174275	0.384163398	0.4336907	0.7937163	2.081931	0.711029	0.6255897	2.146499	1.106804	1.566101	0.3828056	1.014073	1.029049	1.096826	0.7961772	0.2539113	0.379669008	1.066561	0.744181069	0.3155746	1.776347	2.744854	0.8781835	1.0475	0.5723171	0.6152805	0.7737099	1.090467838	2.720382	0.4359024	1.213735	1.596548	0.1418277	0.7246149	0.6954191	0.5408396	1.170424	0.8720558	1.719546	0.4132047
AL157871.2	0.453748	0.3654073	0.4028626	0.202087	4.54079	2.360503	1.465109	0.3900726	0.2481359	0.3690166	0.20290756	0.2290669	0.446806	0.5294538	0.1609507	0.2753535	0.3696974	0.9691923	0.3145628	0.3411963	0.8034199	1.058303	0.7820849	0.9959807	0.7152585	0.077348717	0.1126673	1.768778193	0.2307881	0.07217168	0.2992661	1.009973	0.03073717	0.8591305	0.4874686	0.3415216	0.109129962	0.2099297	1.139664	0.3933845	0.1607921	0.3111672	0.02969436	0.8264401	0.5570386	5.504567	1.339291	0.3753401	2.566878
MAGI2-AS3	1.456821	0.5712467	0.08744902	0.8852195	0.3170171	0.4122479	2.245076	3.219382	0.6581341	2.158433	0.620242593	0.5411299	1.422656	0.7049014	0.3496471	0.2052751	0.5371727	0.8941224	2.351279	0.4734386	0.6968639	1.300977	0.8898986	0.2577469	0.4181724	0.184865097	0.4801517	1.309456062	0.1561617	1.567848	3.029639	1.130196	0.7823027	3.384839	1.977774	0.4765235	0.770809565	0.6957856	0.2804174	1.305484	0.5970595	0.07387711	0.5766914	0.4826836	0.8280994	0.9921127	1.294607	0.8960806	0.3200814
SNHG1	6.401761	39.48751	8.496153	12.08035	8.341707	16.89868	9.937545	5.417398	7.585188	4.723155	9.2219217	4.275428	3.837741	17.33392	7.066659	19.89372	25.09076	8.734453	2.115008	4.955885	22.38692	12.98876	12.94128	31.11915	8.875889	12.329995063	1.77172	24.828994848	18.60388	2.370598	6.350943	13.81393	12.89233	4.454242	5.914343	10.93406	2.89490759	2.992672	21.59105	6.356294	10.27939	12.94939	3.83598	15.08504	9.187784	5.532365	12.63453	10.84236	10.5693
HOXB-AS1	0.7044321	4.468617	0.09169895	0.7334243	0.2149002	0.269153	1.477135	1.657371	0.2008188	1.282832	0.242473883	0.2940108	0.9316339	1.427621	0.1567178	0.1754915	0.4188797	0.8334006	0.946715	0.4161179	0.5879034	1.140804	0.9640753	0.07053	0.2849105	0.401677494	0.4886827	1.14817417	0.3472924	0.7027364	1.292738	0.6079271	0.315613	0.7520377	0.8725866	1.320858	0.560279806	0.3419201	0.6969964	1.021437	0.2049558	0.3029838	0.5046708	0.5852404	0.43998	0.9221166	0.7000198	0.7826205	0.3319324
ZNF710-AS1	5.311327	1.534466	1.160396	2.585071	0.3719983	1.487788	26.645	7.878807	1.42945	5.602597	1.013139401	5.854941	2.511885	1.034208	3.635533	3.247311	0.2953503	0.921768	1.854858	5.155959	0.6826024	2.643789	1.564769	1.449286	2.7508	1.814576381	1.00725	1.274415715	1.82181	2.587735	16.75857	5.852969	4.513598	2.010954	4.110728	7.295741	1.193585458	1.637191	1.931309	0.9103963	0.2813807	12.9277	2.722468	2.358003	2.534802	1.159629	1.492116	0.7060152	1.808667
AL445524.1	6.680177	12.76516	3.936069	4.602478	1.51916	4.553214	2.16151	2.97884	10.04237	1.541649	6.540936843	5.340782	2.925609	7.761706	3.654731	3.870591	7.395396	4.566202	2.721076	2.59278	15.98467	5.530956	9.067385	15.10418	5.88512	13.827920301	1.812167	2.723959365	12.82061	2.029007	4.336164	3.203424	5.151562	2.580477	4.319262	2.982686	8.77635768	4.222116	12.00569	13.85977	3.077382	6.448871	6.887231	35.3875	5.362982	3.040025	4.91342	16.95562	2.280775
HIF1A-AS2	0.4337749	0.1746614	0.1788101	0.4709045	1.583073	0.1657389	0.5657864	0.6564636	0.1101348	0.5906279	0.47281649	0.1482703	0.3599038	2.17222	0.1250161	0.3422029	0.689177	0.6094144	1.3574	0.3140969	0.3882945	0.1948496	0.2999867	0.7736135	0.4398236	0.267019961	0.05834179	0.610610108	0.05975377	0.2989776	0.1859605	0.697317	0.8594875	8.131383	0.3085167	0.789014	0.084765111	0.1304479	0.8941587	0.5205763	0.09991435	0.2954045	0.1845173	0.5135402	0.6212721	0.4290917	0.6935166	0.431911	0.0462327
AC020910.4	1.284456	2.212432	1.559014	4.880402	1.378722	1.186031	1.370746	0.9470095	0.9058928	0.8573112	0.725958158	1.024438	0.60898	1.519578	0.740373	1.660687	1.587234	1.273796	0.8038827	0.73631	1.861554	3.317584	3.020199	1.374453	0.7083046	2.187536309	0.4606841	2.301198296	1.061625	0.6270917	1.468399	1.170072	2.042314	1.317333	0.5536681	0.8862048	1.115550724	1.845515	2.329979	1.496804	0.6245881	2.438629	0.3642509	3.21026	1.029331	1.210084	0.7171231	2.451295	1.597168
UBXN10-AS1	1.057787	0.6997301	0.09343703	0.1913883	0.3649558	0.1082584	0.3762833	5.251065	0.3836723	1.815483	0.274521993	0.3718969	0.2955344	2.248142	0.4790649	0.7748771	0.5602003	0.8616853	3.461424	0.5129094	0.4637781	3.665464	0.3448671	1.293603	0.2177331	1.088341948	0.5792425	0.928214439	0	2.538745	1.230864	0.2186294	2.195719	0.1033203	0.4103658	0.4265157	0.147646419	0.6362105	0.1868967	0.4257808	0.06961353	0.4209909	2.024806	0.08944998	0.394212	0.1921898	0.2070837	0.4062504	0.0966354
LINC02542	1.640728	3.22773	0.1545917	0.4410513	0.2868144	3.801686	0.3501907	0.5075214	3.308823	0.2478067	2.997700008	1.999737	0.3000449	0.8068151	0.9727529	5.528776	0.7447918	0.7438223	0.7393374	0.7637484	6.330401	0.9159944	4.493341	10.46725	1.305869	0.813761198	0.9457474	0.125978009	0.6199272	0.5815879	2.934119	1.763398	0.2683333	0.6730901	0.6001439	9.244287	0.219853062	6.879565	10.41301	4.314786	0.3671225	10.97035	1.156563	0.3884871	0.2733587	0.3577256	0.6209991	3.108656	0.2847923
PSMA3-AS1	3.47682	6.35792	3.031501	5.877599	3.235688	3.492001	8.27184	3.768973	1.856634	5.248702	2.55295449	1.644774	2.422687	6.495005	1.960604	3.140836	4.291344	3.948268	2.501812	2.680448	3.763072	4.093077	2.818466	3.320652	2.924267	2.16872899	1.246533	4.494531388	4.685537	1.521713	4.704565	6.503848	3.373231	5.510077	3.470421	5.094816	1.670841731	1.942562	5.35187	4.103219	3.16742	4.968931	1.74333	6.502117	3.128582	2.914883	5.452402	5.240204	3.768311
THUMPD3-AS1	1.123771	4.80432	1.78461	1.83772	0.549731	2.034257	3.176199	1.173108	0.841939	1.608329	1.057576837	0.7178647	0.7882773	6.207023	0.9557006	2.339877	2.855395	1.802598	0.7402126	1.092191	3.020193	1.206123	1.809147	1.362406	1.099133	1.887037514	0.6219235	1.860080717	3.243244	0.5586951	1.65853	3.281357	2.465949	1.463237	1.357921	1.920442	0.784796601	0.7312981	2.977242	2.026332	1.454063	2.616383	0.7653622	3.72953	2.817595	0.8122508	2.272145	2.074629	1.557062
AC022034.1	1.590099	0.5655093	0.106472	0.04673316	0.9045154	0.1896676	1.590686	5.993015	0.6148079	2.986762	0.099711172	0.2648616	1.957436	0.2495843	0.3442874	0.08277908	0.08549349	0.936536	5.498194	0.7408071	0.3220411	1.89262	0.2076531	0.1842585	0.1498986	0.333892409	0.6969608	2.094752892	0.1200833	4.856758	4.706013	0.4437618	0.08529662	0.2152325	3.582258	0.5832205	0.611987295	1.320473	0.1677138	0.8288486	0.5354438	0	0.8034272	0.2102281	0.2972692	5.023344	0.6194292	0.4966796	0.4439075
MIR200CHG	4.844233	11.17134	7.216008	18.04753	1.559925	4.669338	2.193194	1.65335	5.590653	3.227409	2.800124326	4.10946	3.0536	7.932731	3.871093	5.037553	8.162918	4.476482	0.4547679	6.307907	9.798968	8.716387	2.421236	5.105112	5.358308	2.561789509	1.910194	4.226690747	36.39858	1.707376	3.587089	4.513135	15.17327	1.166781	2.947096	17.9819	14.973878005	1.721664	6.209243	2.654034	1.62299	3.72156	18.40508	45.74983	4.291279	2.707131	5.431509	5.294797	16.43975
AC147651.3	0.8697751	0.8702407	0.1086477	1.56417	1.256127	0.5438095	1.800159	0.589111	1.043945	0.6079755	1.053398344	0.6702793	1.537029	1.506963	1.002694	0.3326843	1.00501	0.5488996	0.9897325	0.6011776	0.4853491	0.4262168	0.8968002	0.8649091	0.6076272	0.467266668	0.4466619	1.01186167	0.522825	1.06273	0.3615757	1.067725	0.371369	1.063238	0.4090024	0.4562726	0.618054779	0.8560307	0.2868647	1.056201	1.117054	0.1762288	0.5605776	0.1248139	0.6633115	1.653726	1.107657	1.480137	1.061866
AC008764.2	2.869529	1.361755	2.027782	1.66883	0.8910356	1.908918	4.84865	4.688652	2.810195	4.875729	0.930892395	1.849594	2.004289	1.19582	1.772169	0.3638181	0.6512967	2.032653	0.4233212	2.254073	1.022224	1.622732	1.913612	1.535294	1.082875	0.264960499	0.4962156	2.006553985	1.524675	2.648854	3.778394	2.12524	0.7219966	3.994043	6.440809	2.352642	1.642173739	1.232779	1.216817	2.149665	1.274705	1.522733	1.91813	1.941255	4.749415	2.346147	2.013007	2.387802	1.769507
AC008537.2	1.03929	1.094472	0.9886491	0.5207305	0.4891316	1.076744	1.905394	2.596572	0.3247682	1.114149	0.319516261	0.5574595	0.9381072	0.6529874	0.2304065	0.6306851	1.693552	1.149587	0.7204924	0.4558722	1.962878	0.7541325	0.4644192	0.2851563	0.9727219	0.679128155	0.3870893	1.012827347	0.5286101	0.3719387	1.919277	1.349424	0.4224129	2.623735	1.612759	0.7521542	0.343691458	0.1923339	0.8701166	2.577947	0.3682874	0.1484823	0.7481501	1.230401	1.643913	2.033544	0.8034159	1.791042	0.7668681
CARMN	0.8610133	0.433973	0.04193214	0.3900115	0.08267131	0.1117422	0.748698	5.893896	0.1894005	4.294854	0.140798206	0.1351077	1.219491	0.3433681	0.2205762	0.03248167	0.2462728	0.3746929	1.896274	0.705668	0.3512222	1.395284	0.3386795	0.1745063	0.1690591	0.03041443	0.4749447	1.467254117	0.2222006	2.207283	4.460574	0.5933637	0.3081986	1.290838	2.192087	0.2533895	0.168489528	0.2185063	0.1198206	0.7900986	0.07587044	0.05397998	1.303267	0.1146939	0.5515499	0.5832133	0.6892593	0.1873791	0.1618537
AP003071.4	0.6752396	0.61628	0.01237095	0.477832	0.03865575	0.06879972	0.8220207	8.500028	0.6248121	4.167975	0.218078218	0.1969547	2.539788	0.3676869	0.5881468	0	0.1589353	0.5357084	2.670844	0.7660087	0.3684218	1.708671	0.2615071	0.04281786	0.2786667	0.133010878	0.6902188	1.267348861	0.1240216	3.366438	8.465595	0.6657639	0.1585693	1.754393	1.373821	0.1807045	0.551259295	0.1444002	0.02969387	0.4227964	0.1106009	0.08918187	0.9319035	0.1421168	0.5802653	0.330794	0.2741762	0.2061837	0.1343413
ACTA2-AS1	1.271139	1.043158	0.09980707	0.7403509	0.245597	0.5411898	1.438358	6.439139	0.3258141	2.536542	0.628994311	0.3724226	2.60438	0.6391985	0.3907718	0.2101095	0.5513753	0.840393	4.518715	1.186701	0.9010014	2.283958	0.8841078	0.4231744	0.465154	0.183323507	0.7571328	4.759176764	0.3001768	2.165286	17.19937	2.101809	0.8262245	1.179516	1.855127	0.4601492	0.534644244	0.2330002	0.5390235	1.758592	0.2900017	0.1034291	1.385252	0.8742661	1.686826	0.8724922	1.3991	0.9474496	0.3328958
AC092368.3	1.344198	1.043486	1.757156	0.5083296	0.9826967	1.179887	1.1028	0.7528082	1.857109	0.8031028	0.299196188	1.420618	1.498527	1.109234	1.34021	0.706954	0.5900287	1.681314	0.3546987	1.354777	1.22649	0.7669982	0.6532394	0.2591678	0.7444802	0.357816818	1.143385	0.520698546	0.5004519	0.9765631	0.3530249	0.5139371	0.5332156	1.432424	1.681884	0.8841287	2.432685881	1.777185	0.2636054	3.192241	2.465789	0.908663	2.266552	0.4587755	2.118487	1.026784	0.741258	1.497586	0.875094
AC112496.1	1.028479	0.3312972	0.1130555	0.5458508	2.340392	0.6287462	0.9512296	0.09578295	0.2785379	0.3624504	0.473330624	0.3374865	0.9752349	0.6200393	0.03952169	0.9465888	1.452477	0.9179488	0.6179312	0.1861806	0.3682579	0.2771926	0.1991549	0.1467388	1.383109	1.595420513	0.02766564	0.210582457	0.4533631	0.07088749	0.1763647	0.595201	0.2717122	10.66524	0.4787948	1.032138	0.294767407	0.3711497	0.9497811	0.1502607	0.03158621	0.7131376	0.233328	0.1623469	0.9048637	0.8720356	0.3758458	0.1638495	0.2192351
AC015912.3	2.048486	4.369379	1.186758	4.167174	3.850912	3.839439	1.930074	0.4253809	1.349468	0.4789118	0.241390028	1.271716	2.519917	9.948676	2.808311	2.271191	7.975265	5.600308	0.4158014	3.367516	10.61992	7.721964	3.997323	3.949578	3.616372	3.762526099	1.161639	1.105255339	5.857243	0.8013545	0.8544564	0.6408102	2.779064	2.309119	0.6013981	1.750185	0.995340517	1.065574	1.807742	2.149296	0.2040397	4.44218	0.4239126	15.46868	2.718703	2.347146	0.6575502	4.332949	2.372149
AL355472.1	1.139256	6.826932	0.9116204	4.631835	0.4315999	1.037021	2.026321	1.404261	1.259112	0.9983575	0.267837979	0.7696648	0.7863785	6.372995	1.004332	0.6872823	2.271421	1.860849	0.6291256	0.8734625	3.342227	2.370599	1.001069	0.8605273	1.008514	2.178139872	1.135686	1.234928775	2.326344	1.177842	1.436477	1.228127	1.711446	0.3665623	0.4419716	1.210563	1.833383364	0.8061301	2.188154	1.531577	0.6483138	1.244669	0.6556515	2.856177	1.604271	1.136427	1.102045	1.141034	1.435666
SNHG4	1.420504	4.374379	3.035006	2.027166	1.526902	2.516923	2.868176	0.5030843	1.280103	1.528738	1.424777694	0.5744513	1.031567	2.293666	0.7495989	1.815103	2.860836	1.924582	0.2629523	0.8040375	1.289476	2.244526	1.569043	2.383528	1.832154	1.160150435	0.2986912	5.991103707	1.96781	0.2378743	0.3602381	0.9455777	0.713562	1.538941	3.205583	2.138336	0.523891812	0.168467	1.811326	0.9395475	1.253477	4.28073	1.285091	0.8290146	3.12545	1.000864	3.006799	2.25308	1.375399
AC245128.3	1.133343	0.1866869	0.1698855	0.4846847	3.931569	0.6938378	0.4214862	0.3058524	0.4708705	0.07426974	0.224608903	1.796093	2.729419	0.4207753	0.08908232	0.1422414	0.4365197	1.021761	1.25741	0.2098266	0.3557389	0.1909096	0.1282563	0.2940007	0.2804138	2.264207899	0.1039311	0.533986999	0.3406284	0.07989058	0.04416976	1.515499	0.06804914	10.79579	0.1199121	0.2714191	0.483206463	0.3098428	0.5352042	0.08064031	0.1423913	0.1148157	0.02191349	0.06098862	0.7431001	0.5678335	0.6824348	0.09232964	0.296495
LINC01082	1.310669	2.744283	0.1080564	0.5691431	0	0.2003148	5.377304	2.990556	2.884067	2.393473	0.317474413	1.075212	6.959772	0	3.072296	0.9995144	1.110601	1.949687	10.00752	0.3084435	2.078325	0.9419938	4.713397	0.124667	0.5875338	0.193634884	0.2115386	0.469632305	0.361097	0.6323614	4.719854	0.7163706	0.4232111	2.359849	0.745757	1.413982	4.541885091	1.524061	0.2593669	0	0	0.1622867	1.561075	2.586139	0.05363428	1.333562	1.317165	0	1.39694
AC007991.2	0.7555622	1.064807	1.401555	0.2734119	13.62501	39.62257	5.241089	0.3958089	0.1918361	0.5446448	0	0.6198281	0.1343338	0.1102031	0	0.1490148	0.8002861	1.498583	0.425585	0.1025819	1.159445	1.400004	0.627031	0.2695006	0	0.279062038	0	2.465569603	0.6244855	0	0	1.821911	1.164396	0.1291503	0	0.8530314	0	2.044962	0.5606901	0.4730898	0.5221015	0	0	0	0	36.19575	1.035418	1.354168	12.92499
AC109322.1	0.6554383	1.018835	1.005335	2.614501	0.6184614	1.624903	0.8133384	0.3726366	1.37776	0.6006604	0.454134088	0.5877089	0.9214195	2.418887	0.6677415	0.8778199	2.324882	1.798833	0.3892217	0.6208477	0.9590189	2.187606	0.51864	1.326608	0.6540032	1.193520077	1.070161	0.585182659	1.436218	1.008576	0.7057377	0.4557661	2.053749	0.2813924	0.7569133	1.262001	0.571896257	0.6600828	1.447858	0.8780607	0.4774915	1.245653	0.4927761	1.191015	1.571858	0.6203595	0.8773204	0.8468907	0.5068772
RNF216-IT1	0.8004027	1.197061	0.235672	0.4551456	0.07364092	0.4587328	1.911723	1.118131	0.05806316	0.8242398	0.041544871	0.4221085	0.5285657	1.100723	0.3295429	0.5412289	0.6055577	2.77816	0.9875592	0.4657279	0.4386625	0.1540873	1.233595	0.08156993	0.4027308	0.211159702	0.1384103	0.702358106	0	0.6501876	1.96077	1.323454	0.4027755	2.384491	0.8871833	1.075781	0.223441169	0.2750889	0.5091133	0.7517495	0.2106997	0.6795818	0.4863884	0.4061082	0.7720472	0.4847517	0.6790132	0.7855782	0.7677783
AC004130.1	1.655744	2.35507	1.542337	2.536689	0.1384877	1.281702	0.4436567	1.667168	2.817165	2.790089	1.531317991	2.116824	1.315152	1.354907	1.735249	4.020407	2.778672	5.03263	2.083276	0.8174494	3.002782	1.217049	4.604059	2.975937	3.00193	4.495203566	2.741739	2.113345374	4.869732	1.156036	1.843693	3.380703	16.645	1.087976	0.9676833	7.202213	5.546627763	2.327971	5.212666	1.157908	0.05943566	2.012863	4.024647	0.7637192	0.8975362	1.385654	3.948688	2.620678	1.897656
AL391121.1	8.612233	9.672905	9.149071	5.023563	13.9906	3.241492	8.474443	16.76951	13.5477	16.73339	1.442614089	8.904573	17.57194	6.31613	11.59131	5.712493	3.933208	14.22043	5.416823	4.855492	17.79649	11.46137	14.06915	4.666417	8.981557	0.791261894	24.26147	2.598991827	4.79266	18.02933	11.07014	2.975564	5.28251	11.26911	11.10373	6.912147	12.715541667	17.26621	0.9326824	9.532988	8.527012	2.970966	15.85666	6.864905	7.390378	10.46288	1.383116	9.675927	8.229232
FO393401.1	0.3444607	0.09246576	0.07572966	0.5484532	0.1774755	0.3685172	2.630395	0.3689185	0.3731544	0.5517855	0.283683633	0.3202568	0.2776339	0.3885348	0.6088884	0.3079758	0.2918803	1.639689	0.379425	0.2244819	0.4933515	0.2630411	0.5336116	0.1638204	0.1323527	0.169632466	0.1482535	0.264483032	0.7212472	0.3561272	1.535781	0.7530857	0.3640102	0.6437505	0.3919891	0.3284018	0.251298077	0.6077202	0.4998763	0.3019542	0.3385259	0.3582688	0.2344404	0.2174946	0.3382987	1.168257	0.482537	0.3018229	0.5874142
TRBV11-2	0.9444528	0.2662017	0.3503889	0.3075884	0.2128909	0.8931316	2.318174	0.2308885	1.630607	0.2723224	0.343152491	1.239656	0.6045022	0.0826523	0.8165879	0.3725371	0	1.592245	1.170359	0.5642004	0	0.4136375	0.2743261	0.06737516	0	0.593006831	0.3810806	0.906459413	0	0.5858642	0.9717347	0.5010256	0.08317117	0.06457517	0.183199	0.7464025	1.14425975	2.783421	0.3270692	0.08870434	0.6526269	0.07016515	0.3615725	0	0.1159447	1.041028	2.372834	0.2539065	0.5133756
CU104787.1	0	0	0	0.1162	0	0	0	0	0.3261214	0	0	0	0	1.030399	0	0	0	2.069918	0	0	0.7391463	0	0	12.82823	0	0	0	0	0	0	1.101299	0	0	0	0.373726	0	0	0	0	0.1005316	3.55029	0.1192808	0	0	0	0.2722689	0.1466843	0	0
AL122035.1	2.101837	1.156629	0.6064913	0.6338184	1.646946	1.706546	4.211929	4.330869	0.9961527	4.208619	0.407290811	1.034549	1.669159	1.675888	1.090368	0.6079805	1.558375	2.640231	2.473036	1.369748	1.182634	1.557822	1.889644	2.499006	2.243311	1.578476364	1.13077	1.452444639	0.347441	2.498977	5.466449	1.419103	0.6169789	2.922085	3.560589	2.082948	1.232176482	1.137743	1.039825	1.57926	0.9682609	0.9108712	2.443792	0.3317781	3.590913	1.960336	1.376165	0.8371221	0.6496535
AL133355.1	1.194092	0.6302463	1.649625	0.8875582	0.665112	0.7491044	1.773704	2.15275	0.6555205	2.124753	0.709411732	1.336991	1.182003	0.3718661	1.655608	0.3755323	0.9058515	1.976304	1.45426	1.25753	1.027624	1.424307	1.51992	0.6446347	0.7130121	0.214555235	1.608198	2.639026761	0.560154	1.2679	2.019971	1.945508	0.9023445	0.7667896	1.195673	1.43315	1.229768543	1.31992	0.7743534	0.6365316	0.4831844	0.5154847	1.098244	1.451877	2.743636	0.8345931	2.410339	1.021864	0.7326566
DANCR	9.426838	25.06287	45.88719	35.7052	13.89643	6.422446	7.480615	11.14293	29.18394	11.12696	32.039059296	41.39896	22.61288	44.2397	40.07735	20.96668	28.8828	20.58699	4.762082	13.41232	47.39594	37.66157	34.13381	28.76427	12.16542	16.630143421	3.810472	34.811468936	72.2695	16.99032	10.13581	23.52825	23.38242	5.765135	18.45568	7.317404	18.289417506	14.83888	35.94944	15.17873	17.1921	10.79948	12.76153	64.30651	40.48393	12.25389	37.31494	11.69177	14.41316
AC090579.1	0.6498735	0.9851272	0.5042633	0.4980002	0.04924006	0.6134641	0.5439469	0.400521	0.6600076	0.6980963	0.055558022	0.2195225	0.3534259	0.22303	0.1762793	0.3015776	0.4049067	1.364781	0.5454918	0.1453243	0.6452864	0.4893952	0.444147	0.6545016	1.175068	2.089643118	0.8329333	0.440280286	0.1895759	0.1976129	0.2622141	1.032416	1.009936	0.7318519	0.4152511	0.6905492	0.268927407	0.1379538	0.567365	0.4069136	0	0.1420009	1.723687	0.09051486	0.305045	0.3889556	0.4889476	0.1370289	0.3666968
LINC01871	9.514487	3.703349	0.5229398	2.754372	7.710629	4.089761	10.26649	2.547511	3.140429	1.295492	3.053633524	1.75618	0.9585796	1.942839	6.672498	8.882019	0.6718451	6.447608	2.560515	1.980717	5.475158	3.739628	4.605969	5.429939	0.5077452	6.559680499	1.087726	4.870260943	5.242594	2.049319	3.942924	1.911882	0.4189363	0.7047463	1.476448	7.340282	2.974801931	12.11268	1.569009	1.390066	3.214254	0.8835612	0.5396309	3.191487	0.6326859	21.37815	2.100664	1.468409	12.87876
AP001528.2	0.6169184	0.4713324	0.09128905	0.3205519	0.101876	0.1903854	1.76689	2.552285	0.2731066	1.231487	0.275874318	0.1816738	0.731226	0.3599243	0.1823579	0.1871861	0.03350952	0.8314183	1.496885	0.1889932	0.2184669	0.3943584	0.3675699	0.1354141	0.1823381	0.058424318	0.3701926	0.340078566	0.3399293	1.177501	0.949396	0.1220591	0.3203934	0.6597483	2.417866	0.3571806	0.544037053	0.3234779	0.2660746	0.7329396	0.9036042	0.05875899	0.3229811	0.2996354	0.7282241	0.1877717	0.5347111	0.2362567	0.0809262
HCG22	0.104569	0.02105258	0.007184213	0.03783991	0.02244866	0.004994281	0.04959733	0.05477953	0.04424985	0.03350144	0	0	0.04957775	0.03050397	0.0301373	0.01374899	0.2399773	0.2592528	0.026178	0	0	0.005871485	0.06508531	0.02486573	0.0223215	0.006436981	0	0.013381653	0.05761874	0.0450461	0.08965802	0.02521506	0	0.08341324	0.04056727	0.02623525	0.054490944	0.01048224	0.0172442	0.09275641	0.008028698	0.006473854	0.01482704	0.02063297	0.01604662	0	0.01592231	0.01561795	0.02229039
AC145098.1	0.7990854	0.9295152	0.4025973	1.220904	1.658278	0.6615235	6.695811	0.8062099	2.164124	1.578717	0.935525408	1.966598	3.378155	0.9065091	3.58245	0.420263	0.2821285	4.49057	1.233608	1.952838	0.06812408	1.166572	0.8842004	0.1900166	0.5970101	0.59027408	0.8598021	1.056672687	0.2935369	1.331019	1.750914	1.92686	0	3.369217	0.9988989	1.537029	2.186119564	1.975855	0.1757001	1.167464	1.717882	0.2968277	0.717591	0.105114	2.861216	1.505634	1.216736	0.5039128	0.3974521
AC024075.3	1.373621	1.746614	1.132464	0.8633249	0.5587315	1.388063	4.243398	1.742153	1.321618	3.370053	0.788027484	0.6523895	1.233956	0.611596	1.333505	0.5133043	0	1.433916	0.7058482	1.433067	0.776589	0.9011792	1.169948	1.031485	1.134282	0.240317965	0.3792217	1.887340334	1.912121	1.569632	1.921592	1.84789	1.432479	2.49626	3.842436	1.550821	1.243221632	0.7826873	0.6795606	1.403293	0.7993148	1.879847	1.260868	0.5991303	4.260152	0.7968846	2.08055	1.036586	1.109585
AC007405.3	0.7372006	4.572895	2.414676	1.658284	3.862417	0.2512221	0.9639167	1.099424	1.214103	0.2680981	0.318525001	0.3759351	0.5384466	2.80146	2.090195	0.7859107	2.870106	1.304093	0.6135113	0.2055881	5.656342	0.8726168	0.08267472	4.463065	0.8293522	8.90430112	0.3537311	0.336561724	0.06587127	1.029958	0.717496	1.787244	1.386129	1.253306	0.5410717	2.279455	1.074597207	6.327329	6.978765	5.264653	1.303364	3.537717	1.983227	3.396694	2.470449	0.7433194	0.6917066	6.868167	2.191535
AC090948.2	0.6490601	0.7427755	1.689819	0.6922556	0.4840193	0.9201962	2.551921	1.383928	0.6938754	1.050662	0.521299741	0.5324587	0.4372995	0.6975619	0.5907232	0.2694949	0.3618315	0.813061	1.103201	0.5751133	0.5766389	0.2992271	0.595346	0.7310922	0.3500201	0.100937333	0.2756753	1.809833006	0.5082249	0.5650889	1.113015	1.087332	0.3910815	0.957636	0.5566131	0.8742059	0.747656336	0.4931115	0.574608	0.8769776	1.164546	0.4060622	0.1453128	1.860369	2.914652	0.8689433	1.654099	0.4489883	0.9830596
AC119403.1	0.0248284	6.058342	0.5936141	1.383619	0.191884	0.3415161	0.2826281	0.1387372	0.05043115	0.1431798	0.126294267	0.1833126	0	1.231264	0.08586801	0.19587	0.2103845	0.5663138	0.1678209	0.2157392	0.3429029	0.5687925	0.1442333	0.4959368	0.07949877	0.14672334	0.04007239	0.095318412	0.4925066	0.2310238	0.4257601	0.4789561	0.1967813	0.1867354	0.2311707	0.2990007	0.194071324	0.08959886	0.3193622	0.2020996	8.372462	0.4980279	0.1478596	0.470304	0.4572046	0.04210344	0.1814651	0.1483303	0.1905311
LINC02178	0	0.07301531	0	0.06561885	0	0	0.03225285	0.03166472	0	0	0	0	0	0.2380386	0.1045233	0.03576356	1.152412	0.5394899	0.0340468	0	0	0	0.03762186	3.104647	0.1161243	0.066974889	0	0	0	0	0.1554776	0	0	0.1549804	0	0	0	0	0.1794208	0.02838539	0	0.06735854	0	0	0	0	0.04141673	0	0.02899062
AC013403.2	0.6422279	1.196006	0.5625688	0.6100503	0.3619145	0.3680785	1.513532	1.570042	0.2038259	2.083266	0.408351464	0.3622121	0.3996431	0.304436	0.2776399	0.4749847	0.425152	0.6368978	0.602912	0.6539595	0.1847866	0.6490926	0.5662874	1.431722	0.4369782	0.118601366	0.3887022	0.739670881	0.06635158	0.1244961	2.82208	1.277615	0.848346	0.7684445	1.05889	1.148038	0.250998913	0.4828383	1.151751	0.9299172	0.1109466	0.5665836	0.6146733	0.3801624	1.453657	0.3403361	0.9534477	0.6234815	0.7187258
AP001189.3	1.716554	0.3575059	0.04879968	0.235613	0.343092	0.6445614	1.747649	3.162824	1.172234	1.706721	0.752721593	0.7283695	2.946677	0.7252072	0.4435414	0.09339178	0.7523427	1.085955	1.711492	0.7714914	0.2724963	1.316132	0.7613948	0	1.004493	0.109310015	1.146403	1.158931334	0	4.191944	0.9135202	1.027659	0.2866914	2.26638	3.605221	1.202892	2.012618011	0.4628128	0.497817	1.649274	1.090719	0.06596171	1.032324	0.6306842	0.9991547	1.204508	3.352783	0.4420287	0.132484
AC009948.1	1.454283	2.454754	0.2858459	0.9967472	0.8342628	0.6375366	3.898798	3.420715	0.5575283	1.906869	0.913312233	0.5570088	1.226027	1.975061	0.9104312	0.3646971	0.8568922	2.254055	2.242272	0.6511809	2.142988	1.226478	2.281901	0.6939254	0.5088239	0.35571517	0.6023378	1.316285097	3.168159	1.110228	2.981023	1.37948	0.6742665	2.301465	2.260477	1.07647	0.700111939	2.427104	1.543755	3.063437	1.211234	0.3184	0.467035	1.493665	1.46019	1.82919	1.324228	0.9522499	0.8253016
AC011451.1	0.9514487	1.340868	0.6667482	0.9296004	1.348083	1.581374	2.098426	0.8307101	0.5314571	0.7315722	0.795097031	0.7024719	0.8796378	1.7208	0.7677942	0.6380042	0.8062142	1.651217	0.8217468	1.627633	0.2190063	1.314212	0.9869933	0.5429939	0.5483648	0.351411455	0.6142454	1.534132197	4.561057	0.7869386	2.039443	1.101244	1.633851	0.8456955	0.9966026	0.6445126	0.669330434	0.8583792	0.7060542	2.114887	0.8327841	0	0.8499187	0.5632036	0.759223	1.532773	0.6953921	1.904194	1.429846
ZSCAN16-AS1	2.698961	3.443163	0.6242095	3.5134	0.682668	0.4900906	3.086239	3.197946	1.130796	1.909152	1.242773626	1.315308	1.140254	2.738722	1.02687	2.051899	0.7925164	1.92571	1.424913	0.6724022	2.624431	3.102921	5.440646	1.537761	1.580066	1.572578447	0.6685031	1.887648295	3.548567	2.127313	4.154694	1.314505	1.647274	1.278965	1.188735	1.273829	1.524792287	1.253638	1.216254	0.9537254	1.477236	0.8801299	0.7426474	2.193448	1.022436	1.525612	0.7649554	1.729491	2.079135
AC104958.2	0.5572354	3.589973	0.8352828	1.454283	0.03262532	3.416259	0.5285963	0.03538345	0.6859697	0.8926255	0.331303053	1.994749	0.3002202	16.81674	1.57678	1.598546	0.2861672	0.3851529	0.7355421	0.8436708	1.217875	0.5916357	0.7427103	34.11439	2.400598	6.199286133	0.5723222	0.220410254	19.00877	2.025108	1.73737	3.192257	10.29019	0.2539994	0.2358306	1.067598	0.554353427	0.6906154	5.647196	0.4017739	3.282696	6.887131	32.30851	0.4398023	0.6218944	1.603547	0.1079884	0.4337848	2.267671
USP30-AS1	2.613946	0.9933867	1.719184	1.466671	6.733879	6.514316	4.555224	1.353956	3.072302	2.11714	1.814104936	3.903216	1.754531	1.542171	1.625209	1.645069	0.3733042	3.058275	2.823393	1.993779	1.532376	2.038309	1.267444	1.34093	1.523468	0.672556528	4.052931	1.285403665	1.602148	2.277369	2.820401	1.33144	2.379507	0.7229269	0.9571031	1.746374	2.3416362	5.900049	0.2906016	1.636703	0.8659244	1.287359	2.398725	0.2781676	0.1442239	13.89567	1.395289	0.5790307	17.63633
AC010503.4	13.61	11.20833	20.22477	17.20707	12.08385	21.61926	8.308157	3.266574	6.342303	11.60062	18.884559405	18.33268	10.03755	20.76591	19.69306	5.456802	3.915353	17.02406	4.038109	15.31482	9.325276	10.52889	12.10817	8.870018	7.890715	8.06765107	6.711893	13.997841378	24.2569	4.603462	2.881306	14.45083	34.59969	2.144496	11.40733	9.759026	23.925158008	10.4091	11.66529	17.07868	7.895267	13.79357	15.15241	18.96392	21.91658	12.48954	15.96471	16.81392	30.55182
AL512274.1	3.507382	0.8573086	2.609507	1.664751	0.2264994	1.683319	1.095515	1.201681	0.8687991	1.37948	0.953175029	1.910398	3.77871	0.5933676	5.084357	0.3674278	0.8255542	1.31967	0.3069587	13.0237	2.275418	2.459315	0.8361445	3.620908	5.05824	0.645959093	0.498582	0.248138233	0.2828207	0.9532216	0.4074862	1.457709	1.188605	0.8188654	0.9513695	1.337833	1.084731365	0.6631583	1.119167	4.95764	0.157635	0.7838282	3.372061	4.568701	5.186795	2.578965	4.176919	1.771709	1.112356
AL049840.5	1.151822	0.674598	0.6042938	1.035696	0.427104	0.3200682	3.799351	1.877224	0.1772399	2.516022	0.583359234	0.2577003	0.7943218	0.5498174	0.3219013	0.5231716	0.7393948	1.626859	1.179611	0.3980623	0.8034199	0.7525711	0.4344916	0.7967845	0.6705548	0.335177774	0.2253346	1.822377532	0.6923643	0.4330301	0.8977984	1.279299	0.4610576	2.959227	1.841548	1.444899	0.354672377	0.1679438	1.001523	0.9397518	0.4502179	0.388959	0.2375549	1.23966	2.035333	0.5327	1.817609	0.458749	0.624979
ZFAS1	28.79288	78.80315	28.65263	87.19511	26.42683	28.32219	27.37826	19.25329	77.51018	23.46319	24.742962163	27.799	16.53654	36.59872	21.35958	72.51448	55.20797	27.70207	19.43726	18.2164	66.23647	45.93133	28.10779	64.42712	22.13507	19.117926861	14.86184	40.752798683	141.6226	29.08425	26.88192	18.09468	62.01284	15.05272	16.84183	45.29547	19.095164735	37.34237	68.97013	19.38382	22.4208	30.56097	41.68342	40.55518	51.88202	23.74311	28.02369	58.18847	69.04821
LINC01094	1.162147	0.3259833	0.06459219	0.9261353	0.6895945	0.3629645	1.635048	0.7250909	0.5039355	0.4894605	3.121792284	0.3909895	1.091149	0.8380063	0.2784866	0.1751215	0.4979076	1.042432	3.123456	0.9006071	0.2604921	0.3915232	0.7314654	0.1583579	0.2132323	0.34724358	0.6322503	1.14296822	0.3777386	0.452253	0.873277	1.158713	0.5692054	1.232071	0.5673644	0.5602083	2.061746408	0.5261972	0.2713201	1.598422	0.4631859	0.053355	0.4499134	0.123672	0.3807198	0.7528682	1.473305	0.6981927	0.3715928
AC011472.4	0.3923999	0.8532085	0.2264563	0.283992	0.02527189	0.4497904	0.5862662	1.480051	0.3586671	1.056012	0.342174052	0.06438133	0.1395321	0.7096987	0.2261832	0.1238249	0.1662509	0.9339439	1.149339	0.4688264	1.083881	0.1057585	0.3582122	0.1679576	0.5779609	0.173916464	0.2533293	0.723099843	0.9081112	0.8519492	1.547651	0.6812687	0.449226	0.2951256	0.9742754	0.5316244	0.245375719	0.09440423	0.5047353	0.7862348	0.1446147	0.6996509	0.3672183	0.7432911	0.4094666	0.0665423	0.5377427	0.5626279	0.5018743
AC008669.1	0.5838435	0.9973396	0.6636689	0.7938736	0.2449795	2.13952	1.818851	1.69918	0.3773306	0.8587282	0.302125444	0.5950692	0.4089225	0.3922379	0.8056401	0.2442529	0.2436133	0.6579523	0.857032	0.5716891	0.2850702	0.7331349	0.6827383	0.1135912	0.2492567	0.058810595	0.5996508	0.597713843	1.900982	0.5395976	1.850668	0.5119421	1.550237	0.2479829	0.8510931	1.438169	0.608482213	0.4043605	0.3063458	0.553893	0.3830662	0.6506223	0.5719642	0.6493132	1.601825	0.1350094	0.8566684	0.5760499	1.012609
AC090515.4	0.1712608	2.654918	0.07059687	0.1239467	0.05514887	0	0.2436882	0.2990556	0.2608971	0.1234528	0.093337478	0.1053708	3.471186	0.2248142	1.08588	0.06755339	0.6348937	0.7642774	0.2572425	0.1162595	0.06570189	0.2019399	5.756145	0.1221736	0.1370912	0.221389217	1.623911	0.065748523	0.4246501	0.3541224	0.1468399	0.08259332	0.1131128	0.9953186	0.2657607	0.3222563	1.840658695	3.502187	0.169453	0.2680842	0.1577907	0	0.1821254	0	0.6044583	0	0.3520422	0.1278936	0.2190402
AL691482.3	2.381514	7.011172	1.818567	4.351321	0.6160246	9.979514	2.360961	1.199859	2.914277	1.388375	1.588723022	0.5764967	0.8745989	7.01548	0.4725785	1.924964	1.447326	2.226239	0.4984562	3.010732	5.631591	1.723022	2.267985	0.3063624	0.8125467	1.095891043	0.5198449	2.473063735	1.064852	0.5449072	1.405914	0.03765653	1.719039	3.123161	1.620615	19.98185	1.00704731	0.7279265	3.90154	4.974633	0.2697789	17.51868	0.8137519	6.378409	10.23274	0.9268728	1.480218	3.778499	2.783775
AC083843.2	0.6932734	1.82874	4.394663	1.297843	0.883061	2.627702	1.370089	0.7661717	0.6853087	1.53699	0.651556196	0.2426578	0.5960271	1.763496	0.3836252	0.9115332	0.874645	0.9961396	0.4142188	0.6141133	0.9172837	1.853957	0.6980772	1.547441	2.209946	0.569013431	0.9075727	2.190741198	1.018671	0.328114	0.6604626	1.185801	3.356482	1.320915	1.276633	1.957348	0.238434918	0.1927338	2.332248	0.5035422	0.6018403	1.620677	0.6500943	1.335098	0.9494374	0.569531	2.13939	0.419699	0.5930953
AL132989.1	1.639019	1.077483	0.8824608	0.8230837	0.5385632	1.763709	5.544859	1.869098	0.6794196	5.336762	0.875038852	0.1920822	0.9515313	3.12242	0.6555386	1.47773	2.054901	2.023477	1.658008	1.380581	1.693877	1.352276	0.749498	1.145378	2.163471	0.691841303	0.2699321	2.362837536	0.2764649	0.2766581	1.77814	3.129512	0.6185856	3.499167	1.712911	3.826794	0.418331522	0.8852036	3.177244	1.822135	0.4622774	2.311065	0.5122278	1.742411	2.85393	0.907563	2.505856	1.119069	1.133704
PURPL	0.02921431	0.05293472	0.01204268	1.998042	0.889009	0.1004611	0.0727462	1.622246	0.363456	0.007019682	0.079609297	0.4194061	0.02077642	0.008522147	0	0.5819373	0.03094359	0.1810741	4.25101	2.756645	0.9526525	0.2214493	0.06667256	0.1146246	0.004677107	0.205012217	0.01178778	1.637482162	1.955837	0	3.694655	0.1549799	0.006431736	0.004993682	0.06800169	0	0.165556523	0.7819126	0.4263625	0.01829233	0	0.03255578	0	2.109772	0.06724616	1.498614	1.181036	0.3490653	3.045224
MAFG-DT	1.067556	2.988523	2.053642	4.429705	0.8643385	2.639676	1.24416	1.519739	3.170004	1.055375	1.278157014	0.7256405	1.843812	7.883328	1.781584	3.176257	3.85531	3.024845	0.8399408	3.528276	1.856642	0.6782076	2.362534	3.394428	1.530068	1.945187578	8.081724	0.312262113	2.453783	3.658019	0.7322624	1.794607	7.870144	1.341664	1.688176	1.660598	3.846442444	3.693522	2.283592	5.691308	4.693128	1.97899	2.352734	0.5296194	1.603891	1.5862	1.606947	2.54505	1.638467
AC104699.1	0.186153	0.2998213	0.1534715	0.3031306	0.2697499	0.5867918	1.887259	0.5851089	2.268671	0.1789171	0.371997193	0.3817782	0.132387	1.004605	4.774869	0.4405656	0.6901018	1.984537	0.4543685	0.2274642	0.2856604	0.4389998	0.4248362	0.1991961	0.2682219	0.171886038	0.1877788	0.500260499	0	0.7698313	1.755695	2.783036	0.4917948	0.2545572	0.2527615	1.576254	0.436519849	1.175606	0.3223291	1.777515	1.329215	0.7606309	0.07918497	0.220384	0.5427556	1.341615	0.3826546	0.3336356	0.8035444
AL391001.1	0.1077865	0.4340071	0.333237	0.5850632	0.05206362	0.2007701	0.1917128	0.3011469	0.328402	0.5179838	0.097906445	0.4642209	0.09581853	0.282983	0.2485168	0.2976128	0	0.2405069	0.6476034	0.08780436	0.6616135	0.3086594	0.1565385	0.2691237	0.3106122	0.597153732	0.1739646	0.144830662	0.1781749	0.2228742	0.4620836	1.455491	0.2135696	0.608	0.6690479	0.750429	0.294879842	0.3241432	1.226461	0.9111114	0.3972353	0.9208808	0.5043473	0.127607	0.1654036	0.2741729	0.1230917	0.5956445	1.464736
AL162377.1	0.5462449	0.9614866	0.4117436	0.5139346	0.2261573	0.5679947	0.6662193	0.9484025	1.061975	1.170027	0.334563255	1.030662	0.715903	0.6829108	0.6117298	0.9418896	2.545746	0.727441	0.4922927	0.4322649	0.6945401	0.604663	1.152731	0.7570905	1.134376	1.15863303	1.001274	0.383466475	0.2063913	0.9277963	1.498731	0.6021384	1.003309	0.4161685	0.6236334	0.7518008	0.634359343	0.4130233	0.5790846	1.143348	0.618317	0.3942207	1.181713	0.7945071	0.6801713	0.4896209	0.3921086	0.6713251	0.2694754
AC090559.1	1.350237	0.4182144	0.1569876	0.8519249	1.181761	0.3274013	2.91884	1.656494	1.283389	1.480768	1.320813361	1.121872	1.908192	0.6564657	0.7184213	0.3277523	0.2933663	0.9785223	3.185196	0.8554942	0.3453334	0.4782174	0.7326629	0.04939635	0.1441121	0.53706279	0.5029031	1.913973169	0.6867657	1.664423	1.721708	1.920128	0	1.787218	1.181955	0.8208415	1.068944157	1.540918	0.445328	0.8237628	9.138887	0.07716275	0.6185392	0.2049393	0.7437961	2.583252	2.878333	0.3205959	0.4428037
AC037198.2	1.501788	0.2949763	0	0.1855666	0.1887224	0.7557505	0.8339141	2.149107	0.3720016	0.598488	0.212937211	0.1502435	0.9117334	0.2564421	0.1689064	0.4334462	0.7759428	0.6901744	1.292937	0.1591384	0.9555503	0.7404098	0.273581	0.1045212	0.5629601	0.081172038	0.08867731	2.334322552	0.6054897	0.6816519	0.3768705	1.201215	0.6128735	10.16801	0.6536652	0.2481251	0.286310547	0.3524903	0.5073926	0.2752195	0.3712281	0.163274	0.09348644	0.2601872	1.326531	0.434802	0.73621	0.4814248	0.3045117
PART1	0.3753793	0.09387095	0.08307004	1.805915	0.00254481	0.04416036	0.04779058	3.17808	0.08828554	1.25896	0.008614	0.03241513	0.1573656	0.05186957	0.230038	0.07481302	0.02511152	0.144987	1.341343	0.3283209	0.5032743	0.300851	0.05574609	0.08738321	0.01644757	0.140103337	0.4496063	0.335248697	3.563064	1.546244	6.450597	0.04764022	0.6211229	0.02701668	0.846172	0.03717579	0.086480347	0.06892032	0.04300617	0.06803819	0.005460865	0.01320993	0.359694	0.4911861	0.04487031	0.04020377	0.05595421	0.01534409	0.05559112
TPM1-AS	0.4538104	0.2405543	0.5872548	0.3658535	0.1368856	0.3259371	0.2656485	2.640142	0.3150368	1.236737	0.23793543	0.3157353	0.6332194	0.4155779	0.4834278	0.4350486	0.2433786	0.3304121	0.3537659	0.9327795	0.2997135	0.464467	0.2717321	0.07376315	0.1324316	0.059406767	0.1205278	0.352854326	0.06647028	0.5404484	1.044166	0.2271686	0.1568201	1.158656	1.288095	2.896848	0.206546512	0.3593215	1.011716	0.2589722	0.06880407	0.05974707	0.2101447	0.4216471	0.2538753	0.5552532	0.2991414	0.1715925	0.08081762
AC008972.2	0.3900169	0.2826757	0.1929267	0.1975871	0.7535524	0.8270589	0.6659496	0.8172573	0.7921978	0.5997707	0.736874823	1.087836	0.7488975	0.9556881	0.1348858	0.2769142	1.487171	0.7348821	1.259525	0.508341	0.0598499	0.3679067	0.5826058	0.1112918	0.3246897	0.086430145	1.133059	0.359354274	0.9025964	0.7661301	0.6019247	0.7523683	0.06869198	0.5066667	0.6960079	0.4990406	0.762142448	0.7975629	0.15436	0.6349363	0.5749458	0.2607757	0.132723	0.64643	0.33516	1.256626	1.068954	0.302906	0.773181
AC090948.3	0.94411	0.957415	0.6918749	1.518404	0.3828393	0.5811765	3.134556	0.781561	0.2485862	0.7393726	0.330323196	0.344224	0.2984113	1.326037	0.3627962	0.1655119	0.3703684	0.6935366	0.2888726	0.3608053	0.7512195	1.201587	0.2321494	0.2494471	0.06717718	0.129148493	0.05643589	1.396112007	1.271638	0.1807567	1.199237	0.8768982	0.9237887	1.004138	0.4069611	0.6842829	0.27332005	0.5047457	0.4151753	0.5911476	0.6443358	0.4935755	0.1487413	1.904262	2.253662	0.5929631	1.181993	0.313351	0.7826415
AC018521.6	0.7476683	0.3242098	0.4741581	0.7076063	0.5556043	1.516264	1.063863	2.932531	1.226606	1.989986	0.794065107	0.849257	1.390656	0.738196	0.5304165	0.4083451	0.3655038	1.82514	0.6910992	1.186888	0.2647688	1.240058	1.24096	1.06674	0.8839314	0.679745143	0.7890074	0.309116189	0	1.605443	1.972476	2.107979	0.6584178	1.061731	1.472592	1.471797	0.899100584	1.24529	1.024306	0.7922489	0.3179364	0.2563646	0.7828675	0.6808879	0.9884718	1.657996	1.418678	0.5153923	0.9194786
CAMTA1-DT	0.6035395	1.645044	0.1148262	1.713601	0.1196	0.8514587	0.8587808	0.3242772	0.6601012	0.89243	0.202418626	0.5712874	0.3631869	2.762777	0.05352094	0.5127546	2.163665	0.5985305	0.1394688	0.2269161	0.3562151	0.5630683	0.7320398	1.192297	0.6540737	1.200302983	0.5619791	0.285174315	1.841856	0.2879911	0.79612	0.8060312	2.085091	0.2222008	0.324196	0.8036995	0.254022996	0.1675391	1.332146	0.697665	0.8982662	0.9312522	0.3554737	0.1099265	1.111393	0.3149134	0.466562	0.3328317	0.475027
MIAT	0.6832568	0.4922425	0.09664499	1.170787	0.8045839	0.582591	2.642603	0.4421501	0.1904855	0.473209	0.116823961	0.1634827	0.2465297	0.3312126	1.025132	0.2562977	0.4079685	0.8536258	0.09684324	0.4210806	0.2929602	0.2414704	0.1570439	0.05495424	0.1790944	0.129889371	0.05000254	1.042804145	0.4761396	0.1973759	0.4451145	1.122601	0.08111087	0.477469	0.2481761	0.5533397	0.307612749	0.9568634	0.1739821	0.3439307	0.3301878	0.1542719	0.08975673	0.1625727	0.4851839	1.337561	2.099096	0.2361113	0.9317064
PCAT19	1.428643	0.8508897	0.2903669	2.157659	0.6613179	0.5032175	1.630496	1.767077	1.133532	0.97262	0.782218047	1.04991	2.868117	1.991146	0.6347688	0.5556979	0.3888105	1.761144	2.87237	0.360991	1.263628	1.985381	1.428497	0.6086662	0.7401655	0.436052397	0.5564326	1.089319629	0.8281989	1.912958	0.808111	1.459312	1.044051	2.998256	0.8429041	0.350964	1.155473883	0.6862172	0.6086173	1.127486	0.5575893	0.136356	0.5823887	1.115822	0.8038514	1.25339	0.7840282	1.081696	0.485354
AC106037.2	1.249974	1.319013	0.426424	0.3743357	0.8050254	0.5434716	2.177248	1.204251	0	0.7456881	0.501140819	0.4243119	0.3371869	2.564995	0.2484473	0.7820778	0.5478469	1.752538	1.359587	1.193805	0.9921427	0.4356326	1.752741	0.307484	0.5796474	0.254714343	0.06956639	0.529518304	0.2137501	0.2228119	0.2217381	1.122493	0.1518293	2.269232	1.137063	1.719421	0.404293551	0.6740293	1.279427	0.9176037	0.5956863	0.800542	0.03666955	5.306965	1.799088	1.681123	0.6300532	0.6180096	0.6064034
AC026979.2	1.051788	2.887547	1.261284	4.77487	1.262403	1.39742	3.673464	1.402519	0.5826487	0.3676014	0.243186976	0.9020576	1.122004	5.271699	1.598324	1.357773	3.645969	3.081764	0.6822032	1.090473	2.934576	5.41179	2.737621	1.432433	0.949093	0.882888582	1.196007	1.615162221	8.851268	1.186266	1.721634	0.876145	3.073412	1.274839	0.8531709	0.6477112	1.644260869	0.8051299	2.270586	2.664212	0.8809653	1.491749	0.8948098	3.848791	1.702057	0.5675084	1.397686	2.484882	1.895541
AC005180.1	0.7220961	0.1585937	0.05412026	0	0	0.01881151	0.3035724	2.29259	0.2000063	1.798163	0.023851144	0.08077828	1.377208	0.1148965	0.03783848	0.05178709	0	0.455702	2.514359	0.2852021	0	0.5307742	0.381346	0.09365951	0.02101909	0	0.1324369	1.61291095	0	1.832448	3.095646	0.03165843	0.02890446	0.4488359	0.5602706	0.04940897	0.333524961	0.1579301	0.06495218	0.2877224	0.06048194	0	0.6143243	0.07771634	0.04029424	0.1113195	0.4198119	0.01960891	0.1259388
AC107375.1	0.6908772	1.829065	0.448548	1.006268	0.3170257	2.553947	2.433059	0.7600383	0.5788619	1.593654	0.389080476	0.325889	0.6755829	2.448672	0.5077412	0.5586553	0.7866551	1.661473	0.7199272	0.3939586	0.5168392	0.7855446	0.5805166	1.145891	1.42683	1.409819915	0.4251158	0.862009991	1.15632	0.5714211	1.095869	0.6413847	2.600935	0.9742717	1.085497	2.080005	0.290263198	0.2389303	1.538065	1.211246	0.4296631	1.873419	0.7714412	0.552096	1.37824	0.7468784	1.11246	0.6965073	0.2927
NORAD	56.98495	128.1452	42.49101	60.17417	82.49941	90.57047	63.88001	68.73687	53.43896	113.7019	36.308785738	32.64738	43.94203	57.66681	38.76038	63.30046	47.64888	77.70177	47.66743	52.89686	56.61204	44.80794	62.93294	76.21664	52.63671	85.408977825	39.07844	49.110045667	40.31949	43.7637	63.82544	57.66836	55.08926	65.26957	81.59952	63.67474	32.201576212	78.91382	111.2529	95.01223	263.5653	86.96258	77.9254	54.43749	60.60483	63.0497	65.85214	102.8695	55.13186
AC005180.2	1.337023	0.6073783	0	0.2977368	0.06623752	0.07859327	0.2195145	1.867767	0.3829896	1.285052	0.024912138	0.02812387	1.243424	0.2600165	0.1185651	0	0.07262383	0.7139602	1.287357	0.3537432	0.1052166	0.3464907	0.2276056	0.04891293	0.1097705	0.075972405	0.1383282	1.000266672	0.3400223	1.807631	2.998199	0.09920016	0.3019025	0.3750415	0.5851937	0.1032138	0.348361481	0.577344	0.2035245	0.2790556	0.06317242	0.0764076	0.7583158	0.1623469	0.1473034	0.2325428	0.09396145	0.06144357	0.04384702
AL049840.3	0.882932	1.066549	1.29986	1.346475	2.132393	0.6506134	3.297867	1.453675	0.1921501	2.848911	0.710342505	0.6984479	1.681921	1.06704	0.6906917	0.9204287	1.269194	1.907566	0.4736461	1.027498	0.4355035	1.678505	0.968255	1.709631	1.292382	0.512451075	0.1272348	1.452708767	0.1042513	0.5868231	0.5948098	1.399085	0.6386893	3.104681	2.153053	2.468346	0.542256244	0.5689748	0.7176099	1.006961	0.8134871	1.26504	0.7243286	1.194618	2.206555	1.176416	1.469243	0.4898055	1.048597
LLPH-DT	0.9896289	1.992392	0.4079434	0	0	0.05317346	0.06600704	0.04320226	3.109408	1.248399	0.584295606	0.5581438	0.5058542	0.4149862	0.5704319	0.09758916	0.5896169	1.564131	0.3019399	0.772575	1.044059	1.021045	0.15399	0	0.5545262	0.571114123	1.197927	0.52239998	0.9201889	1.119067	0.2121283	0	0.1634053	0.359465	0.1199762	0.09310776	1.667954253	5.542953	1.009782	0.1161842	0.0284935	1.033894	1.262892	0	0.6264363	0.2097738	0.3672993	0.01847581	1.859029
CARD8-AS1	1.976588	1.686324	0.3226876	1.3597	0.875968	1.121621	4.455447	2.248613	1.798719	1.60821	1.080799638	1.452929	2.491282	1.158895	2.684745	0.872293	0.456029	2.455081	1.580003	0.9193296	0.8408774	1.819701	1.908321	1.577585	0.6078244	0.664986837	0.8765047	1.059355959	2.038062	1.517475	2.550495	1.340201	0.6548938	2.809955	1.229936	0.8027766	1.430273135	1.600797	0.8519984	1.507208	1.415428	0.2689724	0.7492209	1.204781	1.063111	1.725706	1.314124	1.566681	1.132607
AP002360.1	2.478625	8.231169	3.244273	8.728874	0.8228445	1.830629	2.090661	1.874056	2.543228	2.038445	2.543879527	4.066697	2.180698	6.425394	2.621745	4.334078	5.791991	2.407372	1.420122	1.49873	3.097748	3.512331	5.237871	4.593664	4.565465	4.851016091	1.54656	3.315766017	8.110029	4.14767	1.708913	2.440008	3.89294	0.6988506	1.407668	4.000423	3.994677659	1.536886	6.295494	1.887967	2.778078	3.587915	2.499998	1.936106	4.454491	1.213294	2.988157	9.739593	2.516494
FENDRR	3.246583	2.361043	0.7714227	0.6217857	0.1113934	1.142425	2.662818	16.76296	3.248256	6.635929	0.319366645	1.521247	8.009499	0.1191069	3.435462	0.7515873	0.3423741	1.900852	9.005616	1.744662	1.766554	4.504961	2.273091	0.1982287	1.521622	1.204340584	1.857991	3.328791101	0.374967	6.569439	13.81851	5.291989	0.3046305	4.362031	4.345011	1.216464	1.939285199	1.599655	1.506561	0.2254748	0.3605151	0.636164	2.453266	1.235318	1.308819	1.692515	2.390986	0.2337659	0.9682739
AC138956.2	0.4013924	0.7934192	0.842349	1.18841	0.9165366	0.7947149	1.531705	0.7391432	0.3705925	1.648376	0.45077759	0.3592186	0.3114102	1.277354	0.3365332	0.6908869	1.468707	1.194183	0.1918356	0.9313969	0.2239837	1.647318	0.7873515	0.6247515	1.705851	0.350413127	0.20613	2.045302057	0	0.1131783	1.439198	1.935781	0.4498804	2.99394	1.047565	1.373251	0.427839056	0.1755776	1.371992	0.5483541	0.4706824	2.846473	0.4035734	0.5184033	1.747076	0.1856379	2.066915	0.1526004	1.143427
LINC00294	3.007165	6.889633	0.6678515	2.539108	2.912581	5.798405	3.843563	8.059848	1.669079	7.488948	3.256647922	2.074906	2.391435	1.540243	1.296661	3.264263	7.580206	3.866467	3.120699	3.035195	2.557723	3.26706	3.709554	2.519415	1.586128	1.455073022	3.470807	4.54631346	2.157932	2.735451	8.064869	3.698712	2.838084	4.267587	4.838315	2.566061	2.396105775	1.976921	2.381491	3.404572	2.990792	11.03185	2.300532	2.318232	2.157076	2.480562	2.523715	2.506808	1.475838
AL022328.4	0.8276463	0.5425089	0.222158	0.7522241	0.2851103	0.2316578	0.890095	1.021749	0.5668844	0.96197	0.13986635	0.3157965	0.5201578	1.313849	0.8875601	0.2581336	1.345536	0.7253382	0.332475	0.4599276	0.7088716	0.4928176	0.303493	0.1098464	0.320473	0.170615352	0.6523673	0.310351419	1.049959	0.5173866	1.815329	0.4455584	0.6271489	0.3684849	0.4928254	0.8692228	0.315942688	1.088195	0.1904442	0.735156	0.5852127	0.1715927	0.6222467	0.4101653	0.8506472	0.6201529	0.5802894	0.3449679	0.3569524
AL139393.2	6.355678	1.233598	0.1411937	2.52025	0.4595739	0.1308723	1.218441	2.252886	1.3528	0.4297987	0.656819286	0.3590412	2.408854	1.848473	0.4606765	0.330261	3.748896	0.7170998	4.851879	1.462286	0.3942114	1.69886	0.8448663	0.4343951	0.316833	0.175705728	2.119147	1.220000366	0.3931946	4.210122	0.5547286	0.6791006	3.443656	5.379925	0.4724634	0.3652238	3.153290047	0.5035825	0.2918357	3.818711	0.9204456	0.1484383	1.829349	0.2478096	1.530126	0.677647	1.886251	1.847353	0.2859692
AL158166.1	0.1038644	1.547393	0.3853333	0.977208	4.515221	0.8036215	0.5172627	0.1088208	0.6856461	0.5989624	0.867963066	1.065069	1.144915	0.8180572	0.5986844	0.6145355	0.7700866	0.5665129	0.5460335	0.7332808	0.6375386	2.834313	0.9912499	0.5927561	1.463292	0.690509302	0.7962633	2.35259202	0	1.127512	0.8905386	0.9517155	0.09146587	2.485535	1.087935	0.5863154	0.365335345	1.061984	0.822144	0.682856	0.3827806	0.5401393	0.6185392	1.475563	0.5100316	0.1761308	1.233571	1.861525	0.6974159
NPTN-IT1	1.48531	2.827225	1.008858	1.184905	0.347851	1.131805	1.026709	1.903974	0.2057008	2.473923	0.6316531	0.4223139	0.6782005	2.348585	0.564279	1.111835	1.859272	1.012676	0.8049391	0.7058065	1.437499	1.307852	1.092567	1.143873	1.113303	0.417676296	0.2383631	1.658832637	2.929584	0.4362546	3.039065	1.709389	2.393056	2.406168	1.440556	2.477266	0.250669085	0.7309195	1.035422	1.009279	0.3187952	0.5642716	0.5312989	1.039077	1.507433	0.7871111	1.164222	0.4840127	0.5019073
PGM5-AS1	1.913924	0.15413	0	0	0.02054387	0.01828204	0.6127508	6.372262	0.1295847	4.752116	0	0.1308412	0.3856537	0.05583135	0.1103205	0.05032951	0	0.7275819	3.665386	0.4330858	0.2937005	1.977368	0.3706127	0	0.1021375	0	0.2316768	0.759264811	0.3163784	3.429828	5.41533	0.1846043	0.05618185	0.06543047	1.039503	0.1680641	0.224403002	0.3453413	0.2209342	0.09986581	0.02938982	0.02369816	0.9769642	0.4531738	0.2545408	0.9195837	0.1457128	0	0.1223942
AL356356.1	1.043017	0.8632826	0.6926986	0.5451792	0.858332	1.012908	2.329238	1.295158	0.117698	1.197399	0.210535664	0.1426071	0.8653926	1.994593	0.3006026	0.09142564	2.393638	0.9768959	0.5874992	0.7709839	0.3556794	0.3513885	0.1202202	0.1653478	0.3154129	0.406633255	0.09352233	1.023304076	0.09578574	0.5092173	0.5961921	1.816432	0.1020567	9.726477	0.8542308	0.9595	0.566162961	0.2788119	0.6880047	3.682631	0.3203269	0.1721948	0.1725399	0.2058022	0.8180639	0.638706	1.296998	0.4846496	0.2593898
AC004847.1	0.7359912	0.4709125	0.05818423	0.3137584	0.46751	0.5142698	3.694057	0.3802748	0.7269897	0.3779168	0.468885287	0.4300848	0.380015	0.1941096	0.4067984	0.2624719	0.6407314	1.379779	0.9313429	0.3449457	0.2784853	0.3736274	0.5020186	0.1582312	0.03228207	0.357479785	0.2684913	0.681224882	0.5833106	0.4273651	0.881731	0.816857	0.3640208	0.5859411	0.250324	0.3414804	0.591049246	0.7034128	0.2493912	0.3598305	0.5387672	0.09737205	0.09435069	0.1909764	0.34656	1.84647	1.197423	0.2830927	0.4900037
SPINT1-AS1	6.111273	9.016419	6.948578	15.96977	4.396553	4.153137	2.688389	2.498165	8.464944	8.100657	8.395853002	7.730592	5.640069	13.00983	7.851898	11.43337	9.124812	10.25513	3.37514	10.19311	15.27211	10.05858	7.420373	5.457878	10.70506	5.708947117	10.60382	4.155051921	9.07394	4.421171	2.639919	9.314247	8.312284	2.817541	3.945388	5.922337	15.631215594	6.958484	5.523635	14.89717	1.690614	5.071598	13.40143	13.91781	5.70796	5.458563	8.183064	8.212444	13.41489
MHENCR	1.683744	5.094436	2.439161	8.686715	1.316757	4.507927	5.955302	1.377672	2.638286	2.635509	1.712934981	2.367883	1.454025	7.353475	2.440181	4.326453	5.757864	5.247847	1.372923	2.024744	5.573587	4.359698	1.996166	3.980938	3.404175	4.406462743	1.397581	3.361300881	16.42139	1.541825	2.928549	4.40807	4.850717	1.743288	1.138441	6.517543	1.673326086	2.083257	4.52192	1.506091	2.127515	9.435242	2.496551	4.897973	5.374275	1.549995	3.076524	1.853739	3.507105
ADAMTSL4-AS1	0.6098961	0.1893608	0.3998335	0.3829018	0.3549341	0.7538449	1.636322	1.293399	0.1343292	1.080565	0.106793453	0.3375723	0.5591607	1.118927	0.1185952	0.2434704	0.45142	0.6922802	0.5408273	0.4070412	0.4172145	0.3465788	0.237827	0.2096801	0.2023429	0.146555464	0.2016152	0.293385857	0.2793751	0.4786122	0.5166278	0.644965	0.2264844	8.309952	0.7240762	0.580725	0.20677256	0.3535658	0.3635291	2.116454	0.1760251	0.1255587	0.1437832	0.4871647	0.4871269	0.6978059	0.3692281	0.4741137	0.07518544
MIR31HG	0.8017073	0.5206629	0.213212	0.1497343	0	0.6818098	0.1655935	0.09031882	1.891067	0	0.902053474	1.633601	1.379401	0.2112349	1.69938	0.4284426	2.848804	0.4616441	0.09711335	0.5898803	0.3571714	0.4182073	0.8799476	0.1106942	0.2152976	0.019103576	0.6052276	4.030958089	1.83825	0.05347486	0.04434762	0.17461	0.1138719	0.6896108	0.5417772	0.1946515	0.424508229	0.5288538	0.05117708	0.04857902	0.0476549	0	0.9020709	1.653324	0.8889612	0.5262647	0.7560639	1.328721	0.09922964
WNT5A-AS1	1.88815	0.7137247	0.8259834	0.6693123	3.896268	0.6404566	0.5757134	1.803306	4.578745	1.740685	3.108138001	1.991508	11.23568	2.338068	0.6663357	0.9727688	3.346797	1.87248	0.8103138	1.213749	0.6504487	2.31077	1.11925	0.6047595	1.332527	0.882394164	5.846081	0.355042023	0.127395	2.390326	1.850183	2.341521	0.3732722	23.18507	2.690827	0.6670705	2.740908129	2.642091	0.4193962	0.5308068	1.881654	0.2576464	0.9834773	1.551063	3.902698	1.110857	1.302556	0.8978134	0.4435565
AC016888.1	4.739983	2.828536	7.084677	1.40674	6.325039	4.475574	2.765754	2.953505	10.66677	9.504774	4.063897251	11.21779	5.408066	4.695236	6.997508	6.321921	4.478769	7.203145	1.690288	7.981779	6.593447	6.525391	8.43329	2.140741	6.856987	2.241880691	13.31907	0.994955521	0.2818474	2.785188	1.812758	3.15755	0.4804791	1.445569	11.5359	3.362302	8.476211077	15.17736	1.04596	2.412758	5.498237	3.901431	5.628159	6.701624	3.369989	13.18456	2.928493	3.972626	2.769502
AC068473.5	0.7066987	1.01092	0.4216391	1.359406	0.9042871	0.447663	1.137878	0.7728972	1.520431	2.064498	0.547321598	0.8391013	0.8398457	3.55341	0.8575749	0.5428397	1.162192	0.8852634	0.7751726	0.1767458	1.098731	1.140298	0.9028702	0.6633462	0.3394198	0.899813454	0.9154762	2.891570528	1.337279	1.701608	1.769945	1.50677	1.203734	1.195264	1.0245	0.9658357	0.494244964	1.342253	2.309329	0.5356509	1.07948	0.9947739	1.091698	2.68609	1.187202	0.772655	1.291275	1.122156	0.737358
AC026368.1	0.2233836	0.224866	1.243119	0.0202087	0.1258833	0.2400512	1.331014	0.2145399	0.08507515	0.3488884	0.182616804	0.02290669	0.7148896	1.075199	0.3862816	0.1541979	0.05915158	2.326062	0.2306794	0.2426285	1.028377	0.6208712	0.8342239	0.6374276	0.6794956	0.165010596	0.1352008	2.336931189	0.1384729	0.5485048	0.2872955	1.34663	1.303256	0.8782223	0.3249791	0.1261003	0.414693856	0.4366538	1.049872	3.409332	0.3087209	0.8505237	0.4513543	5.289216	61.00002	0.1894045	0.7142886	0.8507708	0.4464135
AC080162.1	1.13796	1.04281	0.6470181	0.6247823	0.1263594	0.4947694	3.685102	0.7948424	0.1992595	0.8297236	0.541775582	0.2253347	0.3627834	1.625439	0.09047328	0.3405186	2.244387	1.867888	0.6188751	0.3835852	0.4215091	0.7403093	0.9769424	0.5038729	0.6030896	0.260874695	0.3483278	0.964133124	0.3243254	0.4868281	1.345783	0.9462066	0.2418909	2.468323	1.400521	2.215102	0.18403179	0.3776169	1.048296	1.375911	0.2530757	0.8454115	0.3004513	0.4645569	1.541521	0.4657961	1.039636	1.031484	0.1003749
AL109741.1	0.8605535	0.4235069	0.03941512	0.5882087	0.5850159	0.4110057	2.312922	1.235552	0.7283109	1.010904	0.20844598	1.608016	1.292005	0.1394629	0.7716046	0.2262955	0	3.081764	1.831177	0.1298183	0.4401864	0.8375389	1.110919	0.1364222	0.3980067	0.070631087	0.1929043	0.256957626	1.659613	1.285122	1.065774	0.7378063	0.2105077	1.242151	0.8902653	0.2518877	0.896869565	0.5175835	0.5203427	1.257268	0.3523861	0	0.3660586	0.3395992	0.3228038	0.3242905	0.4804547	0.399866	0.3668788
AC139768.1	0.5578372	0.9330186	0.3891475	0.8540315	0.2487226	0.2336356	1.724881	1.768358	0.4140072	0.7217453	0.296226961	0.4048209	1.007055	0.7009798	0.4699472	0.3385192	0.5454066	0.91492	0.8379	0.3728589	1.152344	0.6794511	0.9614941	0.3061143	0.4534086	0.285277228	0.536738	0.724844516	2.482643	0.6654583	1.729212	0.786384	0.8124471	0.7774908	0.6991755	0.4198662	0.637280091	0.3355135	0.3821184	1.356841	0.6325684	0.6216414	0.6388587	0.3556085	0.6321439	0.4366005	0.4900365	1.256149	1.138802
Z83843.1	0.8313235	3.065256	1.012974	1.036813	0.4411161	3.338177	3.942988	1.606866	0.4885184	2.733718	0.94603929	0.2830857	0.8514978	1.656365	0.4460321	1.77362	1.118663	1.078492	1.079842	0.9086222	1.339891	1.278809	0.6725482	0.8727872	1.386165	0.567741682	0.2151838	1.27259522	1.884133	0.3081153	2.447664	1.649065	1.399713	3.002877	1.732222	2.247049	0.449550292	0.3836501	1.257102	2.026455	0.6647762	2.276207	1.169853	1.1018	1.277311	0.8422973	1.347027	1.236942	0.6152148
AP002387.1	5.893385	5.567418	3.200218	7.48465	0.8211505	5.245118	2.418964	2.65192	6.992427	1.552238	6.794419319	10.80825	1.309755	2.843239	5.520134	4.492797	13.1447	8.710514	1.744898	5.216289	19.82651	7.254565	5.71382	3.436133	4.354662	25.115583422	2.583726	21.276415335	12.2243	6.356627	6.753556	8.63586	5.364541	1.627294	2.572114	10.49229	1.461699552	2.556203	12.6716	1.986977	2.088406	5.136089	14.24596	14.69216	10.38285	4.468413	7.222043	4.875005	6.196745
AC053503.4	1.548228	0	0	0	0	0.04929623	0	2.823673	0	5.86952	0	0	0.3670192	0	0.0991571	0	0	0.1705976	3.68207	1.961879	0.7919425	2.028414	0.07138076	0	0.1101626	0	0.6247	7.00045655	0	12.27176	14.15956	0	0	0.1176191	1.935367	0	0.067231852	0	0.1702095	0	0.07924755	0	2.780665	0.2036584	0.5807587	0.1458583	0.07858086	0.05138584	0.3300272
AL133346.1	1.47907	0.3447945	0.03208949	0.7887518	0.150406	0.2900012	1.107674	2.093389	1.818374	1.010068	0.056568168	0.5747497	1.051875	0.7947978	0.2692266	2.333662	0.4947223	0.9649967	0.9646593	1.226009	0.7764769	0.9965866	0.4199208	0.3332008	0.9222499	0.057503693	2.355771	0.597713843	0.5147274	2.494953	0.6674541	1.351527	1.096851	2.980633	0.785202	0.5859205	1.916718971	2.575138	0.5391687	1.096708	0.3944767	0.318082	0.5629331	0.2764818	0.7884239	1.848128	0.391158	0.6278415	1.144983
AC093249.6	1.006978	1.324516	0.6641517	1.53044	1.221394	1.279297	1.564179	1.41843	1.960137	1.758235	0.439043884	1.390564	0.9906535	3.524962	1.141516	1.575559	1.422111	1.464643	0.5167817	0.78384	1.467991	1.311755	1.364939	0.8141361	0.8490579	0.855417519	0.9751414	0.966468921	3.745281	1.041083	1.237523	0.7770103	1.374498	0.780302	1.536574	1.035824	1.206893728	1.312244	0.680838	0.7986481	1.391664	0.5486084	0.9566344	1.947173	1.576161	1.82145	0.5826483	0.912412	0.8049443
HHIP-AS1	0.3959787	1.594426	0.03060558	0.3761389	0.01593898	0.5248132	3.195767	2.938697	0.754038	1.272587	0.062944349	0.1624212	0.4048133	0.8446778	0.7560649	0.0780964	0.07864083	0.3558774	2.202546	0.08736261	0.3038238	0.250132	1.006391	0.05296545	0.08716782	0.054844562	0.8288319	0.142518474	0.2659177	1.995776	1.718791	0.8593525	1.296765	0.2453608	1.641802	0.4098057	0.541654687	0.7293743	0.1469246	1.417902	0.8892827	0.1011243	0.1789672	0.2929961	0.5772661	0.04196823	0.8026653	1.39722	0.182006
PCED1B-AS1	2.772879	1.575662	0.1335678	1.83094	0.8427504	1.810632	10.94558	2.520018	2.955344	1.197796	1.978742449	1.492639	1.059117	1.454167	4.389081	1.243686	0.6732032	4.096991	2.016986	1.340067	1.367373	1.74239	1.603066	0.3911769	0.5706222	0.474098605	0.7894728	2.440052711	1.689261	3.008523	4.99004	2.368013	0.8889524	1.529504	0.8702545	2.119888	3.019779936	4.474843	0.5610528	2.688212	1.900301	0.7175362	0.5354205	0.4131131	0.7993884	6.361159	2.983023	1.943222	3.128071
ZBTB46-AS1	0	14.14757	0	0	0	0.06215209	0.2057405	0.0757458	0.03671161	0	0	0.1186163	0	4.492067	0.04167203	0.02851691	0	0.7169581	0.2171841	0.03926211	0.3328238	0	0.2999867	0.05157423	0.06944583	0	0.0291709	0	0.05975377	0.0373722	0.1859605	0.2789268	0.06366574	0.3954472	0.2243758	0.9522583	0	0.04348263	0.2503644	0.02263375	0.6994005	0.1342748	0.09225866	0.5135402	0.1331297	0	0.1320984	0	0
AP001107.5	0.4780493	0.2099876	0.01194308	0.1677474	0.009329696	0.02490757	0.1752082	2.863514	0.1618347	0.9189345	0.084214265	0.08318746	0.7623697	0.2620016	0.1670014	0.09142564	1.074068	0.4166174	0.8703693	0.173078	0.2667596	0.4294748	0.09617619	0.02066847	0.02783055	0.085607001	0.2571864	0.645126482	0.3352501	1.497698	2.583499	0.1816432	0.153085	0.2377143	0.280997	0.1417443	0.226465185	0.139406	0.04300029	0.226763	0.04004087	0.05381087	0.3204312	0.2058022	0.26676	0.1228281	0.1852854	0.1730891	0.2686537
AL023803.2	0.9663617	1.459162	0.4481463	1.573618	0.4667773	0.6576951	0.5371263	4.598332	0.4600459	0.2612246	0.175556384	0.2229633	0.3006719	1.479968	0.5570205	1.334126	0	2.066424	0.7484425	0.8528124	0.1390244	0.6714751	1.278141	1.895798	0.3094222	0.133844802	0.1949603	1.947722695	1.847028	1.717188	2.382121	0.3204051	0.7712236	1.259519	1.851056	0.4773232	0.259654048	0.3269376	1.075681	0.8319855	2.142416	1.480727	0.9762836	0.2860156	0.5375618	0.3072627	0.5793799	1.317024	0.7917893
GK-AS1	0.6807024	0.429007	0.1707989	0.5569035	2.249159	0.6106371	0.8632964	0.3100807	0.2104009	0.8818058	1.161341886	0.1213949	0.6735263	1.36408	0.2729486	1.377529	1.3166	0.5283023	0.511225	0.4178912	0.1362482	0.3788866	0.1228056	0.04222591	1.459358	2.557854348	0.04776678	0.499931164	0	0.1529907	0.1015022	2.369324	0.4691314	18.41434	0.3674111	0.8910312	0.439537267	0.2136059	2.196252	0.09265584	0.1363399	0.6376299	0.2266077	0.140152	1.144486	0.9535685	1.000427	0.3182607	0.03785258
AC004687.1	1.233078	0.5156004	0.07819961	1.11552	0.3894359	0.3533553	7.338765	0.7453387	0.6502359	0.7976951	0.387709522	0.8656615	1.298533	0.6848188	1.968253	0.3647883	0.2762834	1.516797	0.2315182	0.5344358	0.4184705	0.5272629	0.1377539	0.3214106	0.1518549	0.569286558	0.1339528	0.719187687	0.6075763	0.8335496	1.667198	2.68746	0.1252942	0.8836267	0.3219793	0.9905663	0.620932695	2.125083	0.2463586	0.7720826	0.5680464	0.2466359	1.68452	0.2526618	0.4002768	2.111131	1.711467	0.5029172	1.288968
OIP5-AS1	12.50908	7.391194	7.768552	10.27343	12.80406	8.456249	15.98104	12.49117	6.098854	15.51221	12.536814821	6.810895	7.458119	9.148324	6.24991	7.651928	6.109468	11.94692	8.226588	10.34363	7.022269	7.033331	10.41644	8.832595	12.13278	4.916626981	3.312541	9.52648001	13.35472	6.252609	12.4486	11.66069	5.884132	8.313764	14.1304	9.228665	8.626218459	7.026206	7.82816	12.27321	14.34488	4.180144	7.24564	7.944624	24.03066	9.394598	10.54766	7.772922	9.064058
AC004982.2	1.514618	1.237673	1.175254	2.143992	1.707065	1.034024	1.457904	1.423539	1.176299	1.134624	2.889145619	1.050662	1.82958	3.482672	4.968631	2.846614	0.4010682	5.919836	0.7276765	1.814454	2.956585	1.778439	3.539826	8.596292	1.947012	2.517365413	2.264808	0.453208748	1.601643	1.577431	0.8975908	2.599541	10.6313	0.9670598	1.296159	1.777067	4.857481852	1.969311	1.410476	6.666464	0.1641753	3.003393	0.6348071	1.133895	0.444343	4.778083	2.045101	3.779146	3.183522
SNHG19	21.18225	54.03293	40.82543	92.26692	17.16146	17.75817	31.38287	31.91239	14.18914	11.15407	11.257809788	15.94426	12.98089	34.28089	14.87241	19.1105	138.4355	62.74002	8.334994	15.63384	83.76991	94.89658	48.06138	34.24077	19.55354	25.468082838	3.04597	77.773581499	167.8113	11.64876	34.58466	9.346086	102.9922	9.745186	24.69651	50.16174	10.744514869	5.624643	39.74342	10.08843	13.9624	20.50792	8.626994	88.97135	44.67736	30.37948	18.32267	35.40635	28.5689
AC022400.1	0.5195552	2.126879	1.106546	0.3760181	0.4182639	1.364785	1.879	1.239905	0.3957429	1.664532	0.912400061	0.3907007	0.4618669	0.5557206	0.2495639	0.99053	0.1834364	1.932162	1.008015	0.6348551	0.7308413	1.021045	0.7186198	0.4941855	1.330863	0.479735863	0.73373	0.764603607	0.2147107	0.5819146	2.153102	2.088033	0.6481744	0.503251	1.242954	1.238333	0.16921275	0.1562443	1.11382	3.551363	0.3191272	1.511783	0.3683436	1.025157	1.35538	0.2936833	2.056876	1.241574	0.4430027
HAND2-AS1	1.036947	0.09313557	0	0.1035622	0.01641168	0.03819718	0.4657943	10.56035	0.07365852	3.909318	0.037034913	0.06432238	0.2077124	0.04574509	0.05423426	0.004639184	0.02076233	0.1419072	2.833914	0.8644055	0.0541444	1.927004	0.1431537	0.03356077	0.007531718	0.014479768	0.5425775	1.390692632	0.3207882	2.440018	12.86063	0.01512544	0.07250082	0.02814529	2.623572	0.1431121	0.08427067	0.007073834	0.01745561	0.217244	0.1011376	0.001456271	0.8088081	0.004641316	0.3429151	0.2227126	0.2077368	0.1768313	0.1266072
AL596244.1	1.070663	0.4434246	0.685139	0.498132	1.392221	1.043165	1.363854	4.469216	0.7249061	2.151195	0.30009271	0.3806063	0.543876	0.440229	0.7288139	0.3418784	0.2700092	0.6977393	1.393765	0.9607789	0.4224811	1.408457	0.841987	0.5164657	0.5093307	0.289991168	0.3908622	1.581513818	0.3961079	2.092616	4.502534	0.9245031	0.2693874	0.8540532	1.685179	0.5525856	0.816958621	0.4354361	0.3934772	0.5107717	0.573082	0.4583108	0.8111064	1.086466	0.9169418	0.5360361	0.7312865	0.3259105	1.144397
MINCR	1.590714	1.490838	3.210776	7.334249	2.110769	3.796055	1.775629	0.651324	2.855013	1.647502	1.793673945	2.283659	1.872451	6.488411	1.233077	1.958087	7.088086	4.025376	0.5355404	1.742651	2.419981	11.2263	2.253295	9.939107	4.206407	3.747971998	1.040228	5.022391603	4.91899	2.04156	1.857708	3.796059	11.64136	0.7782112	0.9363099	4.851047	1.436321181	0.544353	5.888643	0.6954925	0.8591449	3.198932	4.141571	3.831388	2.811391	1.348748	4.171888	1.400913	1.788959
SNHG12	3.679926	8.734216	4.176859	4.703057	2.748462	4.224673	5.049477	1.741466	2.85658	2.478561	3.130136017	1.244979	1.241583	5.079457	2.834771	2.77705	4.677302	3.343855	0.6812888	2.376485	7.721967	5.881621	5.444976	3.304874	2.524638	2.747814891	0.5156606	6.842557985	8.308782	0.6783326	2.377398	4.594972	4.9087	1.583765	1.899064	5.221754	0.651095788	1.496127	6.949104	3.425873	1.776722	4.925232	1.150351	9.199548	5.358107	2.263936	7.432814	2.433653	3.728776
AC104083.1	10.57282	6.081701	0.2915664	7.065318	1.580126	2.791203	19.66746	23.50303	4.250179	14.20534	4.781091822	3.620484	20.69193	3.958966	1.758209	0.7207417	4.682362	6.787894	38.23592	4.417415	1.571569	11.58686	4.414634	3.679225	3.029113	1.186467204	8.94238	12.881304746	1.985219	13.49795	34.50457	7.866895	4.840276	13.43529	16.36677	4.580599	6.248577144	4.856818	1.59652	9.581833	2.416641	0.5473687	6.932606	0.9246015	8.072677	11.807	10.56127	3.296868	3.024891
AC011472.1	0.8465218	2.154208	1.144563	0.4656171	0.1526528	1.746594	1.252703	3.973393	1.341167	1.985225	0.762775519	0.3888904	0.722428	1.718703	0.2732484	0.9349436	1.86499	1.544673	0.7629115	1.30562	1.766677	1.232021	0.9835241	1.014535	1.517882	0.250125904	0.191277	0.727971341	0.6716786	1.120247	3.425835	2.122895	0.3578261	1.574318	2.022981	1.503674	0.23820635	0.3258522	0.9380966	1.46292	0.2807787	1.861534	0.9794443	2.80612	1.600404	0.229682	1.701434	0.8496274	0.7795369
AC024075.1	2.681831	3.779479	2.792843	2.860309	1.159035	2.083082	7.832836	4.510482	3.332889	5.290835	0.74362276	2.865854	2.609914	1.502879	2.196711	0.6124345	0.822272	3.079506	1.192573	2.031347	2.165996	1.450353	1.786349	2.064197	1.852991	0.234596109	0.8542905	1.354708573	2.974884	2.59025	4.901387	3.437607	2.921045	4.053334	6.926935	2.310684	2.592736024	1.443209	0.9426988	3.954979	1.755638	2.516693	2.641819	2.924326	7.126139	1.555822	1.869821	2.1503	2.00837
AC022706.1	1.160328	0.6736532	0.06674074	0.6835297	0.6082596	0.5876883	2.015803	1.168579	1.288043	0.5446448	0.588261413	0.5312813	0.3262393	0.3620958	0.8710271	0.3193175	0.5144697	0.9901353	1.844202	0.3077457	0.3726788	0.3454555	1.030122	0.3465008	0.08640202	0.239196033	0.5444008	0.517976807	0.9367282	1.646	1.249373	0.3643823	0.4752638	0.2214006	0.4815517	0.6702389	1.581925922	1.785285	0.1334976	0.8785954	0.7707212	0.2004719	0.1836559	0.1277857	0.2153259	4.209872	1.010766	0.7254472	1.553069
AC012645.3	0.5226516	0.4208959	0.05875818	0.3438719	0.1377022	0.2314674	2.264858	0.5475926	0.4342924	0.5251692	0.103580431	0.4482481	0.5068576	0.1247428	2.519642	0.4498006	1.409135	1.013068	0.1605783	0.1935269	0.2551923	0.368166	0.2365863	0.06779055	0.01521357	0.157940167	0.115029	0.346578218	0.3927097	0.3929841	0.4073857	0.4812003	0	0.3735964	0.239627	0.2860968	0.464239666	0.714434	0.1645428	0.3123793	0.3064369	0.07059774	1.354151	0.2250037	0.1895717	0.9668735	0.520901	0.1987004	0.3646169
LINC00668	3.337843	4.170696	0.522295	15.72641	0.5253083	0.7397878	0.3831103	0.03871867	4.149905	5.027163	18.069030789	15.50354	0.002815876	2.176069	0.01825827	5.937993	0.03355084	0.3023498	1.350047	0.01935269	0.1458242	3.524255	0.09529171	0.2768114	2.061439	0.696106662	0.00319525	0.076003995	0	0.9988347	1.038834	3.628097	0.05578929	0.4656419	0.2027613	5.641472	1.123459992	0.8287435	2.667945	0.004958401	1.382614	0.03824044	0	0.8250134	0.4107387	0.0402864	2.040195	0.009461922	2.268728
AL451042.1	0.2833358	1.112343	0.9635694	0.9227651	0.3193363	1.299101	0.604741	0.3215948	0.8992319	2.110498	0.875038852	0.8135244	0.4533767	0.9505014	1.429029	0.9499695	1.275456	0.9131991	0.5319812	1.884942	1.304376	0.2147733	0.8817624	0.6569078	0.9979434	0.340106859	0.3143915	1.414076684	0.4683641	0.2563156	0.728801	1.742203	0.9356757	0.6538236	0.906835	0.9863175	0.553674073	0.4260338	1.436768	2.350665	0.06526269	1.473468	0.5122278	0.4192968	0.8695852	0.5405338	1.035418	1.269533	0.6568188
AC012640.2	0.8981212	1.412089	0.4583703	1.191663	0.7712273	0.404437	0.349913	0.5377027	1.085865	0.4110526	0.372935537	0.9823691	0.5778889	3.019148	0.9614167	1.248351	6.34189	1.675303	0.8029905	0.6967826	0.6234752	0.7780466	1.242231	0.8237567	0.6299196	1.848127837	1.328749	0.32837775	3.711565	0.9506476	0.2200154	0.8868927	1.054548	0.3655198	0.7632139	1.030076	0.735446315	1.080357	1.988863	0.6694667	0.4137408	1.127938	0.5821545	0.9620092	0.4200261	0.6527201	0.8400564	0.5493323	1.271758
FTX	0.7006694	2.267142	0.3315704	0.3979454	0.4148307	1.258742	1.683255	1.529661	0.4563147	1.168695	0.39956112	0.3943672	0.6480095	0.6159294	0.409306	0.4907866	0.53248	1.025144	0.8613029	0.4897231	0.6991273	0.4149451	0.5684386	0.4617374	0.6700299	0.299404623	0.3397658	0.552461291	0.8517933	0.548985	1.772639	0.6333905	0.6668342	2.143997	1.211623	0.8560918	0.319274547	0.5442561	0.3730619	1.656509	0.4805513	1.283844	0.9222105	0.5058913	0.6248761	0.7086451	0.5654951	0.503065	0.4762036
AL161785.1	2.082008	0.3992046	0.02724579	1.171966	0.319258	0.1894057	2.022027	2.123654	0.8055143	1.715211	0.264162672	0.3795517	0.8695984	1.368938	0.4571772	0.07821361	0.2100236	0.8848838	0.7197715	0.5384229	0.3042798	0.3785446	0.7404989	0.04715106	0.1269799	0	0.1333455	0.608991463	0.3277745	1.298347	1.076742	0.5100102	0.4074389	0.58749	1.410287	0.4477317	0.74912197	0.9143285	0	1.282942	0.3653815	0.04910357	0.1686925	0.4694973	0.1825681	1.961457	0.3623076	0.533073	0.2958734
AL031665.2	0.9218582	1.93019	1.368025	7.33895	0.2374832	0.8981819	2.42668	1.480969	2.059714	1.329037	1.071817924	1.739374	0.8522806	5.216981	0.8501891	2.109023	6.444409	5.028141	1.038509	0.3003833	5.658536	2.981478	4.207708	7.102438	0.9445519	4.221981647	1.636641	0.637037122	16.91489	2.096777	4.268194	0.5334975	1.867173	0.6303031	2.145795	2.914184	2.666112855	0.7762377	2.64517	2.886074	0.7644165	1.095785	1.803826	5.893427	0.9619526	2.501226	1.937075	1.431919	2.063328
AC245041.1	0	1.840852	0.03846076	0.01688136	1.517262	0.6817919	0.01659499	0	0.04737842	0.06725637	0	0.1913513	0.5142416	0.1496947	0.08067018	0	7.6095	0.7170883	0	0.0126675	0.4653221	0.5500785	5.574959	1.597428	2.43478	0	0.2070569	1.379047405	0	0.04823095	0.03999877	0.04499636	0	0.03189669	0.488649	0	0.164091299	0.3928176	0.02307925	2.322207	0.08596344	0.01732892	1.111274	2.706241	8.01787	2.768836	6.094678	5.211744	0.1491648
AC112491.1	57.48976	81.95822	38.1095	148.1551	26.31802	18.78981	63.12065	36.41123	57.67615	14.85914	2.032348301	42.63693	37.23864	90.19765	97.71133	28.19264	65.00711	32.74374	2.917316	14.17615	83.57122	45.27944	60.5401	69.60941	15.22376	3.213714438	23.88638	2.863242119	164.8944	84.97866	42.76416	0.7493345	81.14019	8.97699	8.017025	46.36982	34.309932049	54.3894	3.766571	10.60446	29.41873	34.16817	56.90685	76.52302	19.93314	11.06641	1.13562	103.4546	63.59233
LINC00578	3.216344	1.005884	0.0514888	1.355981	0.3117207	0.2595043	3.099175	1.592217	0.4757039	6.767895	0.805546301	0.3586364	1.587839	0.6103142	0.3059889	0.2217109	0.8268759	0.8516057	6.261686	1.441467	0.2395936	0.6627688	1.179113	0.04455278	0.1699753	0.080733507	0.944981	2.841199331	0.4645686	2.873298	9.959887	0.9035736	0.7149755	2.081686	1.296229	1.010642	1.025149531	0.525879	0.1390366	1.701053	0.4027882	0.08119598	1.461136	0.03696879	1.1213	0.2382904	1.554806	0.78353	0.2795692
SNHG9	5.035253	6.617427	3.430547	11.36272	1.103478	3.026126	4.527692	2.759887	8.238857	1.512353	1.854891795	5.077304	6.589915	6.201772	6.207846	3.558506	7.999956	13.69735	0.9979234	6.342577	11.6439	24.92704	8.705603	4.140821	3.717137	3.848625094	2.483179	3.785611404	24.73914	4.302008	3.957482	2.124792	9.638195	2.247357	2.468897	6.000635	16.590527058	3.112598	2.837031	2.123753	3.479413	2.545811	3.867273	23.09952	3.820493	3.913557	2.140366	5.556758	5.903353
AL139352.1	0.5306544	0.8108516	0.05608861	0.640085	2.48871	0.7486342	0.6485876	0.1995816	0.4560172	0.104621	0.543809456	1.640837	0.02902977	0.2699041	0.07842935	0.05367059	1.239426	0.5802247	0.1430639	0.1403981	0.5428758	0.1375196	0.350048	0.2717846	0.226549	0.080407706	0.5929355	0.302972536	0.1799365	0.1969431	0.4899849	0.223107	0.2036989	0.02790961	0.07390061	0.1638591	0.138262113	0.8347374	0.05385159	0.8008448	0.1378997	0.04043415	0.1620608	0.1288686	0.1336312	4.222475	0.2983409	0.292638	0.7048038
MIR3945HG	0.09770201	0.4878178	0.03221967	0.6081057	3.54888	0.3247751	0.750713	0.1774316	0.1389158	0.07512342	0.326586509	0.7213517	1.612006	0.4788133	0	0.1079073	0.7036999	0.4069428	0.4989617	0.2122384	0.1499283	0.1053294	0.6162202	0.1951556	0.2002143	1.313516144	0.06307541	0.060013865	7.235418	0.4646509	0.2010486	0.9046733	0.2409096	5.504476	0.3335485	0.1323669	0.290201583	0.3525797	0.7153632	0.3915226	0.1980385	0.02903386	0.0664961	0.8790774	1.163445	0.6627235	0.5177092	0.3502159	0.1499515
AC090948.1	0.4562275	0.5934988	0.405064	0.304787	0.2938259	0.4022716	3.320751	0.71087	0.1782084	0.607145	0.331526559	0.4894271	0.249582	0.8394703	0.445033	0.3876014	1.115153	1.566142	0.5007794	0.4192965	0.9155182	0.7093908	0.3786171	0.2503558	0.2247397	0.233314163	0.08496223	0.727545129	0.05801231	0.3265473	1.203606	0.7108441	0.8653438	0.9118155	0.707969	1.030164	0.164589451	0.2110769	0.5903076	0.74712	0.3880098	0.3128676	0.4478494	0.9971473	1.163248	0.357074	0.8977398	0.8805792	0.5610662
DNM3OS	0.7294695	0.8936334	0.09476633	1.481431	0.1594483	0.1520287	2.252075	1.318576	0.3008279	1.211016	0.642525086	0.2647568	1.559481	0.7763778	0.3057989	0.2057759	1.077026	0.6313443	1.713277	0.3769496	0.2103124	1.388147	1.111692	0.5676953	0.2632982	0.143693257	0.5173182	1.021757389	0.4311787	0.7404636	3.737544	1.991394	0.8059092	1.556739	0.6037244	0.3593772	0.487253512	0.2127236	0.5161746	0.7612534	0.2036651	0.08211158	0.4588658	0.3035716	0.7951177	0.6147604	2.358796	0.6708694	0.2742401
FAM83A-AS1	0.1287317	0.2879687	0.03537705	0	0	0.07377965	0.1119392	0	0.07263283	0.1374753	0.155908927	0.0586697	0.0712059	6.275438	0.04946813	0.06770384	2.45433	0.7659796	0.2470731	0.09321472	1.075521	0.02891281	0.2967574	0.2040762	0.5862252	0.010565823	0.08079927	0	0	0	0.07358347	0.4000901	0	1.065994	0.2108625	0.09689221	0	0.189264	0.4104235	0.0626923	0	0.1062635	0.1581936	2.878736	2.124706	0	0.3136234	0.2649022	0.03658801
AL606489.1	7.016935	3.607572	6.406012	2.29531	6.204248	2.567461	2.087145	5.261164	7.488714	3.08632	3.658598656	6.536891	4.341802	5.319679	5.301436	5.129053	0.4199032	5.150223	1.04207	4.822615	4.684302	3.739628	10.85693	4.072454	4.899741	2.782007354	10.10946	3.40918266	0.458727	1.967347	1.42761	1.873645	1.989947	2.060028	5.875034	6.266095	8.05675523	14.21095	2.078937	3.524811	1.132294	2.73904	3.069151	2.909885	5.280494	8.739495	3.150995	6.892047	4.690098
UBAC2-AS1	0.3590094	0.8498183	0.2511351	1.307005	0.2452272	0.8292677	0.3405581	0.2431621	0.6408258	0.4077916	1.011902636	0.7764476	0.3404236	4.79206	0.3260819	1.150048	2.650298	0.7875812	0.6046142	0.4608365	0.3338888	0.4251538	0.5868458	0.8847413	0.7942156	0.441992669	0.5091977	0.250594313	0.9890919	0.314931	0.5596665	0.8184713	0.4790209	0.1636439	0.4051687	0.5404298	0.357152603	0.9945761	0.7857893	0.5858193	0.5713341	1.365903	0.694154	1.262199	0.7345564	0.2398303	1.073421	0.4094619	0.8278942
AC036108.3	0.8060836	0.1738785	0.124606	0.1198028	0.05098747	0.1361217	0.2662637	3.287713	0.05847526	3.029828	0.067989571	0.04132959	0.1586715	0.2813327	0.05807932	0.1249119	0.07623196	0.0999242	1.081053	0.5980175	0.1987992	0.5091873	0.1194568	0.07188026	0.0737435	0.058481062	0.4123699	1.061014637	0.2736352	0.7812982	4.726907	0.2499088	0.06338035	0.2362047	1.34022	0.2871054	0.180021633	0.1038905	0.1922725	0.2478552	0.06631098	0.1176321	0.3857494	0.3067429	0.1722929	0.1464577	0.3090397	0.04299749	0.1288713
AL391335.1	1.224435	0.2610127	0.3859735	0.2606356	1.461187	0.5572777	0.4355642	3.446127	0.402318	2.249841	0.183185704	0.3840617	0.2561131	1.55479	0.2075812	0.4829751	0.3051558	1.107131	0.62207	0.9387681	0.7184226	0.6066286	0.8667092	0.1541443	0.5534897	0.106408702	0.4068658	0.138256239	0.3571823	0.8563473	1.358612	0.06947102	0.0951416	0.6648225	1.872123	0.8402758	0.309643519	0.4765208	0.1781632	0.8343182	0.232262	0.3210547	0.4289309	0	0.9063191	0.6106966	0.230308	0.3442371	0.4605986
AC104794.2	1.115319	4.629064	0.2425083	1.020077	0.3394181	0.6743423	2.999597	2.95346	0.9460011	1.448921	0.863906042	1.387516	1.778129	2.581359	1.271633	1.034572	6.049491	1.215454	3.599063	0.6589516	3.06567	1.081821	4.770342	0.5770606	0.4630753	0.516051746	4.272757	1.392764508	1.944962	2.445573	5.737686	1.974201	2.655129	2.053096	1.616626	6.475876	2.768652131	2.963374	1.576495	3.906151	1.851932	3.378104	0.9905677	2.408663	4.378461	1.704279	2.105087	1.420498	0.9640488
LINC01124	0.3640404	1.106698	0.1500642	0.3622675	0.2227316	0.3442586	0.3172724	0.0254275	1.035208	0.1224615	0.257923592	0.7167403	0.3300919	0.8442481	0.4406566	0.6533564	0.01927945	0.1985605	0.3417546	0.1581612	0.349148	0.1533048	0.1359505	1.142673	0.5070497	2.151295447	0.05141078	0.034939579	0.1353986	0.7433308	0.5150148	1.264064	0.4408033	0.3671359	0.4378084	4.527876	0.327235238	2.517967	2.242231	1.208089	2.976743	1.054764	3.182248	0.2370403	0.8882338	0.3858322	0.05820254	0.05437141	0.06984042
AL365356.4	0	0.1771783	0	0.3867016	0.4250871	0.09006814	0.1341677	0	0.4149669	0.4229215	0.06851854	0.1804883	0.1564671	0.7518258	0.3985695	0.347134	0.932144	0.7168997	0.1652353	0.7681091	0.3858512	0.1694206	0.3912551	0.2242175	0.9862516	0.487561897	0.1268196	0.193062546	0.5715112	0.03249492	0.1616916	1.061048	0.221428	1.160457	0.2194802	7.688415	0.024567593	0.1890395	3.514146	0.4329582	0.05791664	2.731977	0.7219654	0.2976802	0.05787778	0.05329897	0.5455793	0.4130986	0.08039813
AC024060.1	3.081134	7.318159	1.511259	5.391306	0.6028419	5.744707	8.740589	2.124869	0.712978	2.436569	2.295648486	0.5119228	1.414584	4.255087	1.798477	3.876799	6.196547	3.171596	2.226137	2.054545	3.231895	3.311161	2.071487	3.060524	2.147947	1.930273247	1.070111	5.240583163	10.18645	0.8870981	2.942743	6.771315	10.37249	1.6	1.845934	3.287797	1.066999427	1.266718	4.515031	2.246698	1.617035	4.809864	1.128145	6.371953	4.26132	1.322764	5.558562	5.452308	3.142607
MIR100HG	2.349812	1.390902	0.03571009	0.8013346	0.1726066	0.437536	2.738796	9.929093	0.7588269	4.243745	0.802620995	0.6107271	2.997624	1.013986	0.4868548	0.1195971	2.012916	1.038975	10.17995	0.8556514	0.7269951	3.653597	1.379433	0.5407432	0.7090526	0.093987875	1.926853	16.194396044	0.528053	7.559682	11.88883	1.569296	1.306431	3.172558	4.887792	0.7742845	1.163828035	0.986708	0.345537	2.466322	0.7582466	0.06033592	2.026744	0.7115025	1.090079	2.359638	2.478195	1.538066	0.5557181
AL034397.3	3.120909	0.1880697	0.1312752	0.6914383	0.4717279	0.8882555	2.477161	0.46712	0.3018645	0.6427708	0.516827355	2.037749	3.238666	0.08670522	1.174807	0.4689657	0.472235	0.8316517	1.163969	0.2133025	0.472402	0.5865079	0.2202382	0	0.3466935	2.55630052	0.05996508	1.42636258	1.052852	0.1865727	1.310637	4.802017	0.08413348	3.69434	0.2223824	0.6951148	0.647203809	0.7533874	0.9137859	0.1661679	0.1467062	0.06309065	0.09031013	0.2010776	0.3323109	0.5400375	1.561399	0.1395203	0.3190566
SLC25A25-AS1	6.556935	13.17297	5.067764	3.039274	0.9144737	3.434862	3.155011	1.579272	5.596776	8.347697	2.942080245	4.471375	3.586846	6.05215	6.130581	4.107269	0.5172871	5.076447	0.7471543	8.768849	5.236824	5.46615	4.02797	1.668871	6.702904	3.231242353	1.839204	1.942055606	0.7973402	1.168795	3.101766	3.474774	4.627342	4.977876	6.858173	8.640563	1.251263553	2.632757	12.92175	2.289685	1.308236	19.04162	4.849934	10.76423	15.30339	1.497884	2.834075	1.694776	4.387831
TMEM51-AS1	0.6892643	0.8981655	0.995565	0.3495821	0.1695245	0.7231965	0.5888417	0.8662084	0.7633997	1.324944	0.36480493	0.3183385	0.4535186	2.324136	0.8947043	1.111063	0.09772508	0.8207909	0.1834211	1.470764	0.8536619	0.4717349	0.5404831	0.476219	0.752457	0.256579857	0.5671767	0.127098377	0.05382889	0.476943	0.5444452	1.282523	0.7312503	0.4582836	1.008534	1.503258	0.570580627	0.5777739	0.8350334	1.162202	0.2425198	0.8447094	0.9419219	1.805504	2.593471	0.1886708	0.2851046	0.8268054	0.6490224
LINC00467	3.023438	3.578949	1.428444	3.329257	1.908141	1.633514	1.322055	0.6414098	1.852029	1.457121	2.832859592	2.842737	1.158267	1.258515	0.8638795	1.435206	3.055589	1.391782	1.141846	0.2540562	0.9172859	1.58479	2.498327	1.878749	1.287079	2.281369804	3.492028	1.140769389	4.639837	0.8240033	1.500421	1.499882	3.4712	1.057302	1.109079	3.133088	0.92431704	3.376395	2.112924	2.489784	0.4310154	3.086068	1.477722	0.9743372	1.252297	2.115471	1.693728	2.028816	2.19939
AC021078.1	1.572849	2.928518	2.113369	2.040901	1.770179	2.256804	4.036368	1.958787	0.6684054	1.951286	1.666586271	0.6149476	1.083661	3.053579	0.6506984	1.522415	5.156174	2.409385	1.755957	1.730161	2.550551	2.271373	1.153466	2.447787	3.048835	0.91464231	0.4482948	3.134779323	1.618991	0.4105663	2.10415	2.25085	1.149334	6.020745	2.343793	2.767314	0.530132025	0.5957764	1.909437	2.574521	0.9455381	4.047479	0.7895757	2.678217	4.132926	1.509522	2.20536	1.622069	1.603615
Z83851.1	2.6514	1.96438	2.156767	3.428434	1.821431	2.836568	1.433625	0.8642434	1.651551	1.766848	5.112153585	3.219126	1.986169	2.000641	2.119233	3.346682	6.2158	3.470801	1.938169	2.534243	3.200707	3.549167	1.789627	4.085531	2.377086	4.282706213	6.418935	6.948834696	6.077561	1.279226	1.151818	4.296368	5.07451	0.5075964	2.550937	1.410241	2.293531351	3.316966	2.483497	1.660155	2.052003	4.727458	3.097803	0.334822	1.453883	2.278066	3.068258	1.119363	4.837976
SUCLA2-AS1	0.3839406	1.630279	0.287759	1.060957	0.134875	0.300064	1.018127	0.365693	1.595159	0.7380331	0.380451675	1.517568	1.241128	0.4479994	0.5230896	1.459373	1.183032	1.003806	0.2359221	0.435973	1.178349	0.7996068	0.9848477	1.54377	1.631683	1.366494001	0.647837	0.107198678	2.480972	0.3608584	0.4189726	0.6059836	2.182339	0.5488889	0.2166527	0.2101672	1.364124527	0.5878032	0.8633815	0.9178971	0.5466932	0.9335016	2.405243	1.983456	1.2212	0.7694556	1.116076	0.7923846	0.9374684
AL133371.2	0.1310669	0.2110987	0.05402822	0.9011432	0.3376461	0.7511806	5.594883	0.2288691	0.5989985	0.3779168	1.761982994	0.5913666	1.025323	0.3058697	1.284321	0	0	1.949687	1.919475	0.4626652	1.005641	0.3532477	0.4350828	0	0.2098335	0.193634884	0.3701926	0.553495217	0.6499747	1.219554	1.910417	1.580229	0.05771061	0.8961452	0.6610119	0.6412243	0.153672804	0.1576615	0.5835754	0.5334329	0.724549	0	0	0	0.1609028	0.5556508	1.436907	0.4306623	0.08381642
AC100830.2	0.8027849	0.5818408	0.1985537	0.5229002	0.2585103	0.7821668	1.54209	1.34575	0.2445911	1.697476	0.116671847	0.06585674	0.3425513	1.124071	0	0.2533252	0.3401216	0.8757345	0.8440769	0.4795703	0.3695731	0.9195479	1.132575	0.1145378	1.182412	0.296503415	0.2591348	0.986227841	0.2654063	0.3319897	3.303898	0.3871562	0.6362595	1.262445	1.245753	0.4229614	0.062749728	0.6759737	1.032604	1.55824	0.1479288	0.1789211	0.2731881	0.7603249	0.6405944	0.4084033	0.6600792	0.4316411	0.2566878
AP000808.2	0.8465218	0.6271746	0.3908262	0.04901232	0.3925359	0.194066	0.8190751	1.939394	0.2063334	0.9437957	0.024605662	0.1388894	0.361214	0.1382864	0.1561419	0.08013802	0.2869216	0.7723365	0.4831773	0.2758353	0.2078443	1.300467	0.3372083	0.1449336	0.1084201	0.150075542	0.3552287	0.753970318	0.1679196	2.205485	1.103235	0.09797977	0.3876449	0.254669	1.261079	0.50972	0.158804233	0.5295099	0.03350345	0.6360522	0.249581	0.2515587	0.2016503	0	0.3741203	0.1722615	0.06187034	1.153066	0.08661521
AC108010.1	2.105951	1.289475	2.037552	2.040586	2.006432	3.640885	4.024323	4.096819	1.891328	6.206097	1.37856166	0.9137846	1.621471	1.949609	1.284116	1.784947	1.548521	4.090645	1.294055	2.287381	2.857765	2.497863	2.152127	1.837571	4.35794	1.259938632	1.587113	2.592523051	0.2013923	1.727426	1.939958	3.626048	0.735693	7.84212	4.915492	4.218152	0.965903676	1.109612	4.75295	2.898797	2.64588	2.275709	1.702799	0.4533102	4.038269	3.659766	2.353309	1.268539	2.32619
POLH-AS1	1.459609	2.131457	1.155221	1.605673	2.995586	1.026158	1.536897	1.169036	0.2767091	0.3553945	0.650533934	0.5587844	0.7473846	1.578241	0.6955019	1.090066	1.566621	1.466795	0.2046247	1.067473	0.8959349	0.734327	1.970398	1.19397	0.5483648	0.100631462	0.3298079	1.94256999	1.608523	0.6639795	1.067927	0.5443651	0.394181	1.011286	1.177803	0.3808484	0.197756719	0.749131	0.4043765	0.9748517	1.488253	0.9253295	0.2152391	4.469789	1.218473	3.201222	0.5867371	0.7673619	1.568129
MEG3	1.954908	1.716976	0.109797	1.720784	0.2683301	0.294108	4.047305	2.527816	0.306495	1.958773	0.527387231	0.1884366	3.493071	2.839226	0.2760729	0.2053076	1.653911	0.6773274	1.990309	0.6788008	1.085587	1.962631	0.4207975	0.6014159	1.043768	0.217512303	0.2681895	1.600454718	0.1333007	0.7844465	1.299015	2.653943	1.287932	10.75403	1.526283	0.8662848	0.364823076	0.1396248	0.5270892	1.352577	10.58963	0.2024195	0.5031	4.452305	1.760942	0.5697808	3.958215	1.019727	0.2015868
AC008105.3	1.093117	0.8469207	0.106778	0.5549107	0.4604389	0.4958519	4.360293	0.7816136	0.2999019	0.8414974	0.188230998	0.242248	0.5305446	1.069968	0.6689038	0.1798275	0.5816546	1.90607	0.3735169	0.4051419	0.3497977	0.474733	0.4600307	0.369576	0.1658807	0.10332574	0.1296022	0.89102596	0.7878693	0.2678056	1.456949	1.064341	0.2554847	0.7296873	0.4542192	0.7681641	0.291560985	0.8101401	0.2665502	0.7525677	0.482091	0.1385568	0.2688542	0.1717324	0.3370783	1.238717	1.301581	0.3404536	0.4704447
MIR155HG	1.420929	0.8533665	0.3871797	2.170036	1.109009	2.091146	6.074119	0.7906284	0.9905938	0.7870117	1.960087028	1.017487	0.7793041	0.7306463	1.471491	3.296394	0.9948557	1.862926	0.3979219	0.8501474	0.7391463	0.9736389	1.528976	0.6356847	0.5320853	1.352055574	0.1943511	4.604451233	1.353572	0.2987908	1.899741	2.566845	2.311743	0.6751334	0.8408834	0.6163152	0.715346902	1.43403	0.5004159	0.6710483	0.6434901	0.152083	0.1331792	0.4561949	0.6061009	1.939916	2.211265	1.201401	2.495005
AC069549.1	1.27416	0.1243748	0.06366451	1.341307	0.02486672	1.969478	4.230359	0.8899752	0.117639	3.970777	0.14028679	0.2217221	0.3844263	0.6532678	0.1780456	0.517819	1.635855	0.9189708	3.392739	0.9435889	0.592502	1.22274	0	0.2203532	1.780263	0	0.186951	0.23716902	0	0.2794302	4.899568	1.117244	1.564085	4.567108	1.078488	1.627427	0.18108138	0.1857815	1.107897	0.338463	0	1.6924	0.2956345	0.1828437	0.6399032	0.6547549	0.9876936	0.3690718	0.07407423
LINC02526	0	53.43492	0	0	0.02961455	0.02635407	0.1308588	0.0642363	0	0.04419552	0.033414371	0	0.03270179	0	0	0	0	0.3192089	0	0.0499444	0.07056289	0.03098294	0	0.06560636	0	0	0	0.035306486	0	0	0.07885198	0.1330561	0	0	0.0356779	0	0.035942565	0	0.1819901	0	0	0.03416155	0	0.4355083	0	0.07797677	0.04200981	0	0.05881152
LINC02544	4.427123	0.4848673	0	1.127824	0.02280973	0.02029845	0.6299385	0.4700231	0.2158156	0.1702015	0.669147357	0.1162178	0.125938	2.35559	0.04082939	0	0.07502682	0.2458613	0.1063962	0.5770231	0	0.5011377	0.1763525	0.05053137	0.02268053	0	0.5430398	0.271937824	0	3.808118	0.1822003	0.1708042	1.996108	0.3148039	0.2473186	0.1866006	1.937859254	0.08520676	0	2.927243	1.827355	0	0.5423588	0.1677187	0.58697	0.3603559	0.3559251	2.581383	0.1358935
AL365361.1	1.389249	0.7844794	0.0547577	0.9133104	1.051567	0.3996945	7.01715	2.076036	1.028674	0.8245556	0.370025047	0.5539458	0.3267079	0.9848944	3.936887	0.3886115	0.1172496	3.869689	1.026734	0.2585028	0.4671422	0.5407551	0.2801915	0.007896888	0.1134222	0.192160789	0.1384633	1.206932089	1.454741	0.7267342	1.812825	2.183467	0.05848981	0.6811836	0.7687095	0.928998	1.059949446	2.197116	0.1916752	1.216429	1.167791	0.1521421	0.05650545	0.3669479	0.1902546	3.1255	1.304609	0.7010086	2.155558
SNHG6	45.48642	140.2639	97.78968	126.8267	70.51051	86.08963	56.29183	48.7902	109.2441	35.72905	30.302869104	31.52251	23.31656	100.6616	19.96692	68.4039	62.38381	34.52119	24.75082	21.06096	74.59035	94.12103	116.5026	116.0405	58.58423	71.91408579	14.6753	73.504423052	202.5601	31.86782	69.4163	14.33627	201.9431	19.04693	22.41756	81.12486	20.542862111	21.37344	56.30372	32.78603	21.49534	36.07693	18.6653	53.99709	79.28497	30.0784	44.54873	121.4826	63.6701
TBX2-AS1	0.2875647	0.3730986	0.05268423	0.4278012	0.0308669	0.1739674	0.9320165	0.8703858	0.6814478	1.36658	0.208964502	0.2096931	1.386111	0.5499188	0.5893517	0.1512389	0.3722724	0.4911401	0.383944	0.07808472	0.3432188	0.6028057	0.4640342	0.5926333	0.3069206	0.106210179	0.3351992	0.085865608	0.07922577	1.1727	1.09582	0.5855496	0.6753003	1.103239	0.805711	0.2044163	0.449550292	0.2690442	0.2687221	1.080339	1.148104	0.1068186	0.271829	0.3782711	0.3628319	0.3250972	0.2481226	0.3722278	0.4903886
AC005034.5	3.100886	2.763536	1.772496	1.555983	1.917192	1.966771	2.294382	4.880511	1.763575	2.344544	1.261858602	1.661964	0.8232992	1.061355	0.476635	1.043743	2.014454	4.551223	2.173588	1.661562	1.268921	2.172928	4.391908	2.654524	5.0306	1.83246746	1.06768	1.682513162	0.9568297	1.496091	8.507892	2.23321	1.128701	2.685551	5.645989	5.725927	1.389650634	2.536455	3.19088	3.210107	2.742713	4.14667	1.934594	1.468439	2.410953	2.243589	1.699775	1.309126	2.538235
AC046143.1	0.4955462	1.947451	0.4739142	1.721482	0.1021275	1.26101	1.128186	0.3738196	0.9662857	1.295492	1.051487015	1.93505	0.9585796	0.6360485	0.5484245	0.875692	1.385681	1.493958	0.3870546	1.507067	1.368789	0.5342326	1.266641	0.6504614	0.5966006	1.06887651	0.5438632	0.608782618	1.277882	0.6557822	0.6458237	1.223605	0.8727839	1.707654	0.6920851	1.268138	0.433825282	0.1430632	1.078694	0.9432593	0.7122496	1.133903	2.647564	0.9386727	1.143701	0.6722689	1.666044	1.669723	0.5323895
AC093278.2	0.8993775	0.9240771	0.2301145	1.127865	0.6441432	0.9775927	2.250561	1.954994	1.070886	1.684125	1.132444647	1.144874	2.343409	0.637803	0.9474391	0.4098058	0.2627901	1.714626	3.173477	0.6947498	0.5948863	1.211988	1.660055	0.6747819	1.062526	0.618540727	0.6882453	1.178710941	1.396988	1.531027	1.023743	1.420871	0.9968492	2.714184	1.750571	0.6244121	0.896929717	1.231092	0.5216562	1.063167	1.057229	0.1670411	0.5276874	0.6976019	0.9994106	1.801248	1.048335	0.4354045	0.352029
LINC01137	2.762271	2.825091	1.628283	1.679278	3.148823	1.258591	1.847314	1.99692	3.801243	1.685861	2.609434855	2.93452	3.162767	8.549388	3.550606	3.780811	4.447181	3.739207	1.089131	3.697801	4.175249	2.000787	7.851372	3.349922	4.448831	2.51996021	18.25646	1.802782075	1.164363	2.113311	2.060496	3.703378	5.594826	2.681883	1.328803	4.542774	7.859234779	7.094089	3.074752	4.548784	0.3817516	5.017487	3.301758	5.068832	2.424615	4.262618	4.693896	4.983727	1.686963
AC124067.4	1.506361	3.913179	0.07344567	1.840445	0	3.337307	1.428941	0.07353827	1.093926	7.309091	2.136286528	5.487785	0.9100143	5.079347	0.009336356	6.420979	0.08578098	0.112441	3.029006	2.9556	0.3106962	0.1582487	0.1545833	6.840491	3.142898	13.161311755	12.77048	0.006218334	0	1.406665	2.902542	16.82592	2.802858	0.9191986	2.714579	0.835103	0.879920527	0.4286484	10.61752	0.02535475	1.432652	8.23684	9.218808	0	0.01491344	0.961353	0.1405801	0.0822519	1.17047
TBILA	0.4376566	3.981069	0.8364471	0.1799691	0.4035804	1.105946	0.799661	0.2501137	0.06061111	1.347975	0.903499073	0.3753528	0.5163912	0.5571029	0.6077404	1.035795	0.6742731	1.795282	0.06723232	0.7616586	1.724802	0.5696734	0.8584854	0.4399386	2.089279	0.646582564	0.3933177	0.626257225	0.3124039	0.09255264	0.5287601	1.669349	1.97962	1.543803	0.4013165	3.975382	0.303220163	0.3110905	1.436895	1.295441	0	1.847405	0.2877149	1.625062	0.2320091	0.4722888	2.171866	2.103609	0.1844654
AL158212.3	1.350543	0.7836609	1.394609	0.9609747	0.3075034	0.9512531	1.840818	1.778665	0.7897111	3.203596	0.809570993	0.9139429	1.212714	0.6022284	0.9907753	0.7425771	0.3660502	1.294239	0.8606118	0.6124407	0.6698895	1.473748	1.551003	1.803625	1.555016	0.849831833	0.6385101	1.260425716	0.8042995	1.01548	2.331521	3.526347	0.8769779	1.464395	1.686486	1.499096	0.554484264	0.5087067	0.904356	0.7516735	0.5655997	0.7837565	0.6654004	0.5706474	1.518418	0.5860496	1.217234	0.5569124	0.3111514
LINC00649	1.927221	2.268486	0.01994401	0.07975785	0.1402188	1.803934	1.096712	0.4064662	1.504126	1.502256	2.135837019	0.1797095	1.103925	0.7825217	0.6166332	0.834404	1.469052	1.210177	0.5753234	0.4714931	0.4743405	0.4274159	1.293776	1.819693	1.463957	1.199250421	1.39256	0.427209465	0.6309324	1.06711	0.6176372	0.6766591	1.034395	0.3105878	1.068831	1.513274	0.742701861	1.516414	0.8590261	0.9803512	0.2154543	1.062344	0.04802135	0.6459791	0.9206345	0.6745948	0.6814434	0.1308733	0.2595526
SNHG20	0.809479	2.498046	1.319446	1.824617	0.8755193	1.200564	2.38276	0.7423639	0.6903148	1.763894	0.682519079	0.7147505	0.5932575	2.6137	0.6767361	0.9700779	2.892888	1.433939	0.4315907	0.8758611	1.062019	1.528011	2.451213	1.225459	1.15547	1.501726086	0.4388171	1.769706469	1.57303	0.5941317	0.8476967	2.628391	0.4244451	1.351978	1.251347	1.139473	0.565109804	0.6466751	2.231611	1.110426	1.104484	1.615914	0.6150676	2.399486	3.394673	0.9849882	2.004089	1.421268	1.592485
LINC00641	1.581128	1.140265	2.832213	2.58385	0.9705333	1.33513	3.923956	4.464642	0.4861863	3.6485	0.987270431	0.4978147	0.9182651	0.8477248	0.8239322	0.8750025	2.185348	0.9829289	0.8684465	1.541582	1.22609	2.950731	0.4784197	1.274646	0.7923224	0.595185859	0.3754394	1.628181921	0.5015553	1.25825	5.012213	2.032316	0.6026745	3.754919	2.317559	2.408041	0.677235912	0.5231382	1.931364	1.365752	2.929067	0.7638978	0.6826118	3.504279	5.022322	0.8118044	3.036865	1.291021	0.6855787
AC135050.5	1.703146	0.8000757	1.462642	2.157084	1.256846	1.077799	2.372931	2.280093	0.7207103	2.557724	1.08292101	0.9896703	0.7570193	2.877457	0.490855	2.827165	4.585065	1.583448	0.9326816	1.040554	4.355927	1.051936	1.325079	1.265611	1.363338	1.02219962	1.059446	1.225973836	0.8798	0.5869432	2.251275	2.669453	0.5936859	3.44496	1.954662	2.510394	0.859775282	1.365819	1.50963	1.199714	0.5557544	0.5272078	0.7244768	2.940483	4.312374	0.7220391	2.333982	0.9751007	1.293366
AC147067.2	0.5333381	0.590565	0.2748148	1.013232	0.3864237	0.955221	0.5217373	1.53667	0.9478962	0.448531	0.38756046	0.8203608	0.806003	0.8556944	0.3842767	0.1051869	0.9885887	0.5950256	1.101514	1.086161	0.9207359	1.212837	0.9405465	0.760943	0.6830842	0.049246242	0.4303969	0.153564889	1.542846	1.72313	0.6859304	0.1286055	0.1761272	2.552618	0.5689945	0.5017832	0.990099518	0.1603892	0.06596354	0.6678915	0.3685422	0.148585	0.05671726	0.1578529	0.6547465	1.356634	0.3045348	0.1991424	0.2984329
AC079414.3	0.9014759	2.092492	0.4663279	1.368815	0.6033489	0.4254852	0.8551445	0.555585	0.1615647	0.5436454	0.38533821	0.4060159	0.3394086	0.3403151	0.2649041	0.2649456	0.5242241	1.367285	0.1327513	0.5471661	0.596742	0.6431376	0.7187847	1.160089	0.5093756	0.23502656	0.142643	1.302906506	2.016114	0.3837679	0.3334209	1.824252	0.5915073	0.3021407	0.6994504	1.210678	0.621740427	0.4677773	1.399153	0.4980464	0.8142867	0.2363729	0.4060227	0.3766747	0.6835418	0.539542	1.001221	0.7286418	0.9042946
AC087286.2	1.050918	0.4466656	0.07220134	0.4014184	0.376015	0.1840392	1.183826	1.998235	0.148237	1.739562	0.806096397	0.3113228	0.9342307	0.7153181	0.5721064	0.1612069	1.360486	1.215896	3.464004	0.364632	1.119919	0.3540505	0.5572026	0.0416501	0.3738851	0.129383309	0.3533656	0.425871113	0.04825569	0.8148839	0.800945	0.5631363	0.4627342	2.99394	1.925255	0.3735243	0.707360573	0.2458086	0.3466084	0.5666326	0.2420652	0.3036237	0.3973646	1.036807	1.343904	1.534607	1.840221	0.6976017	0.1306774
AC008074.2	0.5152641	0.1627242	0.4248029	0.5922729	0.3383544	0.2026651	1.164451	0.345788	0.3796484	0.3010255	0.198225896	0.3315284	0.3808121	0.288828	0.6871842	0.2869336	0.1284151	0.4608909	0.3869766	0.1316835	0.1550386	0.2178392	0.4443799	0.3459557	0.2005687	0.134336104	0.2853608	0.620594342	1.018759	0.1775719	0.4504528	1.578671	0.3025041	0.2003286	0.3135614	0.2433398	0.773924283	1.640688	0.3298869	0.442824	0.2792572	0.2927289	0.1203346	0.5502089	0.1054264	0.6167811	0.5538158	0.2535071	0.3036642
LINC02195	0.9174684	0.9499441	0.1620846	0.6165717	2.068083	1.201889	1.864961	0.3204168	0.6655539	0.4409029	0.809559754	0.8601696	0.2796337	0.6117394	0	0.5169902	0.1388251	0.7798749	0.3445212	0.3203067	0.3016924	0.2649358	0.9789362	0.9350023	0.2098335	0.242043604	0.2644233	1.056672687	2.058253	0.406518	1.011397	0.4424642	0.1154212	0.2688436	0.5084707	0.6905492	0.358569876	1.497784	0.1296834	0.5744662	0.1811372	0	0.05575268	0.3103367	0.2413543	10.33511	0.478969	0.35236	3.352657
LINC01857	2.819537	0.3153609	0	1.076976	0.580072	0.8079772	12.25871	1.094106	1.352211	2.145369	0.682957153	1.702638	0.5848436	0.8224911	1.309196	0.7414396	2.156869	5.980626	0.7940793	0.6167423	1.922982	0.9235058	1.267444	0.05587209	0.1003106	0.4628346	0.5056289	1.052377269	1.229932	1.902868	5.170735	1.246454	0.5172841	0.2409756	0.7899898	1.886378	3.489497082	2.119778	0.1937344	1.078876	1.551448	0.0872786	0.2332094	0.1854451	0.3605597	6.109448	1.466843	1.052783	1.001708
AC138207.5	2.638002	1.858856	0.2718584	3.307014	1.061852	1.376919	9.51814	4.014219	1.62662	2.671289	2.361963062	0.7728908	1.909577	3.517876	0.6516731	0.7432524	2.993735	2.616108	1.485905	1.765211	0.9397459	1.174397	2.775647	0.470473	0.5430019	0.208784801	0.7983126	0.868073405	4.204971	1.704593	5.250694	0.8178556	1.037098	3.285281	2.521965	2.091908	2.577494949	1.756634	0.5127093	4.394877	1.345464	0.4899552	0.561071	0.4461564	1.937325	6.230897	1.506293	3.827428	2.199105
LINC01705	2.74261	0.2208648	0.02826387	1.662364	0.1766334	0.01964832	1.317087	0.6225891	0.3829896	0	1.968058912	0.02812387	2.316183	0.9600608	0	0.02704539	2.033467	0.4079773	5.12368	1.899043	0	1.801752	0.1991549	0.04891293	0.1317246	0.075972405	2.40691	1.65833685	0.05667039	1.453193	0.1175764	0.5621342	2.324649	1.218885	0.02659971	0.645086	0.88430222	0	0.1017623	1.030359	0.3158621	0.0254692	1.662462	0.1623469	1.473034	0.8138999	10.64896	1.065022	0
FGF14-AS2	0.6099371	0.1300203	0.02957969	0.1687822	0.0346606	0.03084457	0.536046	1.466041	0.255067	0.5517444	0.065179803	0.2796152	0.2551592	1.224547	0.2688505	0.3821106	0.07600483	0.2490662	1.468546	0.1461362	0.1651724	0.9549035	0.2233141	0.2303553	0.09190472	0.490307324	0.3908737	0.192837846	0	1.965973	1.968803	0.03460614	0.1105851	0.4415643	0.6820325	0.1485259	0.715136568	0.8415953	0.1597497	0.6739548	1.371853	0.03998238	0.488381	0.0849525	0.1871956	0.3954744	0.3113968	0.2464989	0.8489339
AC096733.2	0.8430969	0.9794737	0.1823162	0.1200345	0.347153	0.5465728	1.474978	1.785967	1.417716	0.9830174	0.231000213	0.4535328	0.5209531	0.6531547	1.354341	0.4688515	0.5270177	1.699613	0.7785091	0.5629494	0.8059558	0.5028838	0.7684953	0.3943912	0.3894413	0.40838347	1.862648	0.222856363	0.4569406	0.9145198	0.8295296	0.5332424	0.2069136	0.9166524	0.825736	0.5305439	0.896681913	1.147174	0.3145335	0.8481	0.7895193	0.08214457	0.2234107	0.9490425	0.6193143	0.7968846	0.3030493	0.9000263	0.4330916
AP003486.1	2.831656	2.587254	1.415826	1.710707	0.8450453	0.6856545	2.725019	3.029118	0.8671531	3.509781	1.833331275	1.274264	1.701607	1.061029	1.768442	0.5860603	0.8992699	1.679152	3.025127	2.182267	1.376877	1.966455	0.3482895	2.346963	2.224214	0.762564618	0.6111792	1.874178596	1.092459	1.401439	4.458691	2.410178	1.911646	2.351674	2.507726	4.248071	1.033155265	1.15475	1.331674	1.564608	2.048928	1.35826	2.647066	1.610503	2.715266	0.72805	2.362226	1.187355	1.779976
SH3PXD2A-AS1	0.8951214	0.8538214	1.268164	1.195021	5.714512	0.1942498	0.7357637	0.8316094	0.9620361	0.3341077	0.252604811	0.9339359	2.836825	0.689552	0.3005574	0.253668	2.15395	0.4136819	1.540322	8.079955	1.213574	2.102158	1.723699	3.397386	1.341231	0.109132516	0.09117056	8.667861742	0	0.1168029	0.715323	0.6202881	0.8954125	0.6357902	0.1753157	0.5363671	0.061136406	0.0418155	0.8254815	0.3373726	0.08807666	0.1872337	6.594961	0.5350053	0.08535036	0.05894861	3.676039	1.900233	0.1055928
AP003392.4	0.8827435	1.01996	0.959808	0.8333071	1.013443	2.045695	1.656546	1.259966	1.663089	0.3934751	0.98543552	0.6611912	0.5458984	1.127057	0.8259141	0.9487079	2.954044	2.296385	0.7398283	0.7086733	0.3926408	0.8016682	1.550091	2.792714	0.4342132	0.850527725	0.3819915	1.198404349	0.6978812	0.7406942	1.074973	0.4935856	0.2703892	0.5860647	0.8735162	0.5392337	0.659997142	0.7848527	1.164568	1.209583	1.119779	0.2661244	0.2285638	0.2423346	0.5811093	1.345073	1.180487	1.360462	0.3436139
AC124312.5	0.8626942	0.0578946	0	0.2081195	0.1389011	0.1648113	2.557362	1.75751	0	1.312838	0.104482251	0.05897618	0.1533812	0.1677718	0.4143879	0.0567146	0	0.7842399	1.295811	0.3123389	0.1103203	0.3390782	0.5369538	1.435996	0.1381143	0	0.1740458	0.662391834	0	0.2229782	2.219036	1.386828	0.1899282	0.8847762	2.2312	0.2164408	0.505744078	0	1.422647	0.1350424	1.854629	0.2670465	0.3058076	0.5106659	0.1323846	0.4876458	0.131359	0.04294936	0.1838957
AL021707.3	0.7311893	0.7360415	1.175498	0.8466949	1.012458	1.634352	1.872746	0.9703703	1.151017	1.124428	0.903265911	1.169676	1.300005	1.535733	1.011515	0.54799	1.084259	1.595266	0.8237128	1.489092	0.897635	1.896779	0.576464	0.8345827	1.498378	0.486108066	0.7080723	1.403550058	0.8460771	1.171728	0.6269256	1.198935	0.225367	2.049741	0.9928204	1.430891	0.714418158	1.055464	0.976686	1.030115	1.583146	1.520999	1.306327	0.692516	3.164168	0.8059573	1.269222	0.6334012	0.5377293
MNX1-AS1	1.221529	0.6259958	3.417946	7.313571	2.360117	2.57761	0.5003685	0.5300266	1.860866	2.045688	2.071177455	4.554933	1.54	1.760073	0.6400919	4.424065	3.607053	3.854425	1.945999	1.387073	3.805787	1.010115	3.07191	8.74052	1.77784	4.470622102	1.74748	3.780066365	2.049824	0.8036639	0.8569188	2.267151	3.699799	0.025309	1.723232	1.727368	3.327363111	1.402597	2.270768	0.1854185	2.250904	3.726235	10.20322	0.5258731	0.3976201	2.291139	3.145046	1.957105	3.87029
NKILA	0.4227135	0.7226352	0.02445619	0.5098847	0.2674657	0.8798181	0.5170636	0.7044729	1.159878	1.439808	0.264060993	0.1825129	0.896593	9.795601	0.2222829	1.421663	8.389143	0.507459	0.5402537	0.2215105	0.1707035	0.2998118	0.7569988	0.2433597	1.818912	0.575202931	7.504735	0.643439642	0.07355372	1.357094	1.080952	0.5722401	0.7640991	0.8619965	0.207146	0.7144712	0.544893714	2.917102	1.137351	9.486652	2.507614	0.6831785	2.164054	0.4741056	0.359616	0.6413725	0.6504245	2.294997	0.2418675
A2M-AS1	0.3691638	0.5733468	0.2173946	0.3435111	0.0566081	0.09571384	0.7754222	1.633073	0.2499471	0.7603161	0.121355753	0.194686	0.5188276	1.0051	0.05066421	0.2288248	0.8006512	0.3835334	0.9769815	0.1766168	0.1213926	0.3671874	0.2480091	0.3260564	0.1407186	0.097391633	0.9575693	0.438673424	0.2034136	0.8451198	2.80349	0.3221592	0.1780288	0.3245256	0.7638195	0.3043205	0.309168369	0.5815206	0.104362	0.4292772	1.328119	0.03917981	0.2542444	0.1248709	1.197743	0.1043366	0.1365127	1.118486	0.1630061
AL122010.1	1.60557	2.995403	1.345753	2.110968	1.085743	2.223807	2.208425	1.364441	1.141425	2.443337	0.700031081	1.558609	1.446328	2.341815	1.018013	1.203295	0.6802432	2.282217	0.7435915	2.441449	1.642547	2.325915	1.754381	2.138038	2.690415	1.245314345	1.036539	1.438248935	2.255954	1.106632	2.661473	2.348748	1.013302	2.067482	2.263118	1.148038	0.627497282	0.3218922	1.217944	1.407442	0.9368821	3.618183	1.16105	1.267208	2.62808	2.268907	2.05358	0.9751891	2.224628
AC124312.2	0.8121852	0.2543566	0.07439951	0.7510823	0.1162388	0.1293016	2.118718	1.418238	0.04582502	0.5637775	0.065576682	0.0370155	0.4171584	0.05264971	0.98832	0	0.09558453	0.4922161	0.6777466	0.147026	0.06924087	0.4864394	0.5991304	0.7725265	0.0577902	0.033330595	0.1092372	0.277160049	0.5966981	0.2332481	1.237995	0.4787318	0.3576166	0.5861671	1.29535	0.3396144	0.211615009	0.1085538	1.339353	0.5650487	3.076364	0.4357798	0.3454838	0	0.138482	0	0.2061137	0.4043476	1.038774
AC087752.3	0.489144	0.5470999	0.1792304	0.7080172	1.155093	0.5606837	0.8313412	1.347648	0.7175591	0.7313143	0.157975985	0.401271	0.32854	1.854955	0.6265498	0.2143796	0.1151328	0.7006774	0.8571725	0.2066106	0.1251023	0.3478917	0.04510378	0	0.1044136	0.10036787	0.5043808	0.751146734	2.066351	0.3652355	1.118386	0.7076931	0.215377	0.2972826	1.054234	0.4295236	0.361098577	0.1307545	0.1075513	0.2211978	0.6008954	0.2018856	0.09247554	0.3860606	0.9007382	0.6451506	0.5213602	0.2110516	1.007925
AC015911.3	0.9758233	0.4203326	0.05612825	0.1149682	0.6576941	0.3121514	3.971774	1.141272	0.1382847	0.3926061	0.214379365	0.1675507	0.2098076	0.225079	0.2877775	0.1969313	0.2403686	1.710397	0.8692159	0.492973	0.2437703	0.1223261	0.3766617	0	0.05813055	0.150870996	0.2930146	1.254565451	0.3376193	0.2580839	0.9728793	0.700438	0	0.2327444	1.144508	0.6490675	0.549891611	1.883581	0.2469942	0.7815176	0.5854424	0.01685947	0	0.1611996	0.167157	2.924726	1.161034	0.2440373	0.8417183
AC245041.2	0.007809825	2.000004	0.006438709	0.1526097	2.545075	0.1074246	0.01666899	0.01091002	0.06345289	0.2402	0.022700643	0.1281363	0.5443052	0.4920944	0.06302324	0.1786728	4.698559	0.9139109	0.05865379	0	0.2636598	0.2157503	6.604413	1.225698	1.680437	0.005769017	0.1827704	0.473725169	0.02581983	0.06459468	0.01339237	0.2109193	0.1306735	0.02135928	0.1939073	0.09405129	0.183136621	0.3194131	0.0618191	16.42084	0.02878225	0.005802064	0.5647586	2.256011	1.270363	1.311129	0.6706925	2.262893	0.1148696
AC010186.3	0.6683472	0.5320394	0.2090039	0.6727371	0.7916106	0.2949911	2.781937	0.7136555	0.2340584	0.5906833	0.413096491	0.239479	0.4097503	0.5916164	0.2125473	0.3272622	0.406844	0.8913522	0.6923392	0.2211155	0.4361788	0.3985656	0.4398968	0.7781992	0.1771035	0.283735326	0.2851723	0.666529582	0.3428694	0.4447709	1.001181	0.689101	0.2976652	1.04	0.6079752	2.260805	0.654518696	0.7854786	0.7905105	0.4762022	0.8988972	0.1826308	0.4574921	0.2546543	0.5186999	0.6774154	0.8281695	2.372764	0.5551334
GK-IT1	2.135367	1.485135	0.1600433	1.404938	2.281663	1.056951	0.897718	0.271184	0.1971515	0.1865786	0.282128396	0.3981264	0.8628495	1.387393	0.05594758	1.148578	3.495456	1.395721	1.202787	0.2899166	0.9681513	0.3923986	1.288809	0.06924198	1.212066	1.147176942	0.1174918	0.55894525	1.203354	0.1003495	0.4993297	0.9830061	0.7265431	13.83698	0.3388951	1.534167	0.265540412	0.2918922	1.776696	0.1823243	0.1341419	2.307497	0.2890152	0.5745528	1.578834	0.822979	0.5763916	0.1739611	0.4034589
AC004816.1	0.9418147	2.145335	1.597303	2.103286	0.9531666	0.8019587	0.9380805	0.4510895	0.7105439	0.6207125	2.170487431	1.324493	0.9568471	2.339199	1.27187	4.054618	9.861626	0.9073125	1.010467	0.3799541	2.766637	1.559273	2.009827	5.528527	1.878303	2.961721267	0.629741	1.219010669	5.115373	0.6676888	1.661178	1.090093	2.654043	0.2943762	1.064806	2.308903	1.156838565	0.7768572	3.887243	0.7918968	1.066079	3.178599	1.808536	2.612289	0.4129315	0.8670015	1.032526	1.945198	1.066903
SH3RF3-AS1	0.936916	0.6384288	0.1584468	0.3477308	0.8819006	0.5094353	1.093862	2.693179	1.341896	1.558553	0.357871251	1.290858	2.263743	0.189214	0.4292686	0.3316602	1.195939	0.7623715	0.7938592	0.3653041	0.5345447	0.9631175	0.6379767	0.6683751	0.3230703	0.363789727	0.9402522	0.332021842	0.09927917	2.707248	1.915602	0.706729	0.2327134	4.722361	2.637517	1.292842	1.464681936	0.6935533	0.4278583	0.5189536	0.7304213	0.1784749	1.216062	0.7679091	3.104051	0.5907081	0.3731121	0.8180728	0.3456644
BX470102.1	0.4716928	6.662132	1.914491	2.49469	1.612403	6.508958	0.9293195	1.495278	3.02169	0.7323472	0.922828168	1.309693	1.264408	2.201571	1.296699	6.411847	3.766318	1.979061	0.626756	3.822769	13.86421	1.735803	1.98737	0.3106109	1.905335	0.96489247	0.9077038	8.107127168	0.05997883	0.8252852	0.3111015	2.064833	1.661544	3.001833	1.154257	2.075549	3.40337509	1.09116	4.882544	6.952015	0	8.140743	1.389092	5.670219	0.2895342	1.96895	4.475113	6.459713	3.967784
TGFB2-AS1	0.6226267	1.838492	0.05703517	0.6008189	0.9133722	0.4757927	0.5414079	0.9905883	0.8782444	2.160978	0.12567883	0.6526556	1.254586	1.009041	0.3190117	0.6003398	2.857754	1.097705	0.3117391	0.6950521	1.486255	0.3962145	0.7463583	0.09870401	0.2879654	0.229963152	3.852129	1.195159412	0	1.394714	7.948336	0.1000906	0.03046126	0.9223699	1.100378	0.364491	1.405954413	1.664362	0.3764777	2.46907	0.7330042	0.1027913	0.8828342	0.4095107	0.700664	0.4692606	0.3792196	1.177907	0.1548422
LINC00926	1.517611	1.370157	0.2900648	1.337773	0.2604127	1.07745	14.53312	0.660221	0.6506429	1.907815	0.095398076	0.254165	0.7394402	0.4871282	1.162319	0.4888369	0.1557384	4.436933	0.9780683	0.2481089	0.7010709	1.11455	0.5796064	0.2247675	0.1984067	0.760290033	0.8348251	0.90720059	0.1128465	0.6080597	2.863558	0.7952055	1.183846	0.843754	0.3585488	1.241069	1.17803251	0.8780314	0.5039945	0.4833407	0.3386758	0.2028651	0.4199458	0.6589896	0.6285473	0.2493386	0.9211244	0.4580328	0.2451442
AC093110.1	1.169104	1.004256	2.428909	1.793768	0.9938844	5.342498	3.282693	1.546089	0.8232191	2.561945	2.367419029	0.3964192	0.8979499	1.27322	0.413315	2.49636	0.5283442	1.205777	1.205824	2.531183	2.392059	0.9557836	1.487677	0.711691	3.324129	0.759969919	0.4402776	2.716914077	0.07730281	0.6768723	2.218637	4.69098	0.4255457	2.259504	2.261707	2.252665	0.52392977	0.5062771	3.562832	2.186318	0.5170325	1.980292	0.2784928	1.550177	4.449237	0.7137146	5.198035	0.6984483	0.8772243
AC008115.3	1.123021	1.07395	1.330925	0.7873665	0.8588758	2.554424	2.421901	1.274663	0.7128337	1.349211	1.045583765	0.6045865	0.4991639	0.9623196	0.3236603	2.270237	0.4460611	1.32252	0.553493	0.6670625	0.7001021	0.8276226	1.514468	0.951352	0.8989587	0.959180448	0.1699245	1.6976053	0.1740369	0.1814152	0.5416226	3.486521	0.2781462	0.503898	1.252561	2.060327	0.493768353	0.1688615	1.423683	0.7251459	1.002359	1.981495	0.6867024	1.412625	1.701789	0.5356109	0.9298019	0.733816	0.7181647
RHOXF1-AS1	0.1544436	0.3669056	0.07639741	0.100598	0.1889871	0.2168639	0.3790841	0.2535081	0.1490094	0.3339906	0.044891773	0.1203634	0.08237706	0.243286	2.430323	1.669205	0.2290198	1.072133	0.0637951	0.06290593	2.595159	2.190525	0.1089451	0.3195122	0.02472587	0.102676934	3.421202	0.219381343	0.02553007	0.3912023	0.4767147	0.3575182	0.05440295	8.115196	0.3535043	0.4184811	0.319910438	0.8917511	0.3132673	0.1595612	0.05691848	0.114739	0.09854482	4.369963	0.3649818	0.6154696	0.07054955	4.078244	0.1530867
AC073896.4	3.729065	11.89669	4.217418	16.05464	2.247693	4.164858	10.34012	4.34113	2.476257	2.52726	2.536092751	3.098372	3.604013	11.43596	3.141533	3.356716	8.405983	5.167881	2.010704	4.569603	4.401864	5.798346	7.419349	3.956243	3.306517	1.412621731	5.092674	2.899950351	24.97322	4.102503	7.29645	5.671886	10.8622	3.203441	2.040191	5.145705	2.391652173	3.22052	3.500487	7.364001	3.391716	4.830427	4.596069	4.867588	3.521496	3.891486	2.926406	19.25069	19.5363
AC020663.2	0.3746329	0.4740925	0.9707069	0.9683337	0.2757443	0.9968792	0.3617247	0.6541842	1.5219	0.7972994	0.427796772	1.27323	1.465358	1.623658	1.542444	1.203295	1.417173	1.220721	0.281359	2.223462	1.519356	0.7933354	0.5773911	0.1908963	1.09673	0.45463857	2.396997	0.472567507	1.4155	0.9129718	0.4129873	0.3613458	1.225389	0.3110371	0.6228766	2.457204	2.258990216	1.609461	0.2912474	0.5026579	0.4191315	3.598303	2.52699	1.203848	1.001955	0.5445378	0.2689212	1.183016	1.796815
AC015922.2	4.441922	8.048518	3.295877	0.8036891	1.752208	1.018315	5.253869	13.6902	2.988663	4.642822	0.887647481	2.231917	7.818461	8.487224	4.160598	3.022381	1.646698	2.587971	6.546895	1.085535	8.605622	3.254816	3.686292	0.3168768	0.7822495	0.902327397	14.20387	1.961087061	0.7342653	9.93099	2.570756	1.981526	0.2933761	9.908473	5.3851	1.755229	5.034445055	7.146564	1.31851	24.12758	11.61262	0.1649993	1.417114	7.493692	9.951864	2.636379	2.181242	10.41578	2.911594
BBOX1-AS1	1.556619	6.658056	4.988056	6.366204	5.050409	4.511206	0.6895522	0.9744382	4.310172	1.665484	1.771420114	2.57805	3.415069	0.8396264	1.506704	6.116877	0.3421955	1.019425	1.135975	3.501076	4.41685	2.364834	6.422528	1.655211	2.294606	3.286848837	4.515108	0.405916947	0.2670247	1.320874	1.05765	1.586396	7.345435	0.6124797	3.680289	4.686471	0.895331488	1.642828	2.891486	6.335329	0.6765034	14.53189	0.937002	2.990302	0.1442239	0.07470793	1.596533	5.263915	1.75612
AC091057.1	1.116067	3.645797	1.281605	1.252592	2.014489	1.60874	1.444776	0.4176164	0.6349141	0.671436	0.974128617	0.6522571	0.5385932	1.963208	0.6239642	1.413369	0.6666146	1.325252	0.3387441	0.9057453	0.6728292	1.282071	1.196063	1.002704	0.8772703	0.556331321	0.2268558	1.069558939	1.199877	0.2711153	0.6115665	0.8943713	0.7278927	1.821661	0.8252572	1.577421	0.439466738	0.5980802	1.407342	1.291235	2.122288	2.210019	0.2855625	0.8792084	1.610929	1.79299	1.596533	1.201927	1.477073
AC018752.1	2.525265	1.280426	0.6168658	0.3384467	0.3614125	0.7504513	1.796609	3.135729	0.9498682	2.247321	0.679641827	0.5370841	0.6651481	0.381966	1.401677	0.8854085	0	1.76229	3.160898	0.6603086	1.148188	0.8822618	0.6209434	1.067537	0.838519	0.414529047	0.5283331	1.508066844	0.3092112	0.7735683	2.886901	1.172745	0	1.151068	2.322181	2.041478	0.657958315	0.6750361	1.388116	0.7027451	1.292581	0.6948394	0.5569855	0.4429077	2.640837	0.7930162	1.19626	0.7263862	0.5382967
LINC01614	8.860366	0.6225457	0.0490256	5.229002	2.10638	0.204488	0.6134513	0.3115163	0.42275	0.05715408	12.099302641	0.09756554	1.332144	1.457129	0.1371061	0.1407362	5.038839	1.120468	0.2679609	2.373631	0.09125263	0.8614501	0.1233742	0.7211638	0.1904045	0.461227535	0.8877766	3.835330493	0	1.598469	0.2039443	1.405234	1.361543	3.1307	0.4844596	0.4699571	0.952866244	0.357658	0.411865	2.680842	2.492873	0.02208903	3.035424	0	1.295789	5.092437	8.17629	3.907861	0.2852087
LINC00702	0.812132	0.08003705	0.00234109	0.1109766	0.06949489	0.1074127	0.4626395	2.120276	0.1067044	5.387528	0.206346671	0.1048272	0.4362038	0.1623566	0.1473108	0.0246418	0.2406166	0.4111441	0.9746115	1.122671	0.2483793	0.2315113	0.1508201	0.04456591	0.1418394	0.023073516	0.1397838	1.670119071	0.4600115	1.644046	23.85526	0.07395054	0.1400365	0.4950922	1.225006	0.05770691	0.368452347	0.04098966	0.09271839	0.5831869	0.07587208	0.01687686	0.5773792	0.255496	0.2213629	0.1203842	0.1271192	0.1866097	0.1234825
AP002761.4	0.4585977	1.380307	0.1181516	0.2364797	0.1255248	0.1084194	0.2161546	0.1881888	0.8791015	1.790635	0.795631875	0.9405306	1.806013	0.6220686	0.5617231	0.5336336	7.103998	0.3581484	0.4348286	2.011106	0.4662274	0.3514872	1.160782	2.298253	3.601245	1.977512812	1.545094	0.176059716	0.1895195	0.2785513	0.5406557	0.9676025	1.403393	1.066095	1.138635	4.103231	0.327097661	0.07585202	0.5615242	0.3481665	0.7658317	3.057789	0.9461202	1.696649	0.3061271	0.1749779	0.7593889	0.5068561	0.06231992
LINC00861	0.6429011	0.2358265	0.03885048	0.3020714	0.1495783	0.3375982	7.593704	0.8604903	0.2085263	0.4690948	0.168770596	0.1656773	0.1436274	0.06480494	0.4772845	0.292094	0.1140869	1.615611	0.2755447	0.2120456	0.1652878	0.3515351	0.1424622	0.3169599	0.09268745	0.08205126	0.01086519	0.76241408	0.3227163	0.1705188	1.581531	0.8376209	0.03260589	0.1357838	0.3264552	0.3774858	0.494630981	0.6316376	0.1298873	0.366719	0.3070219	0.06001548	0.1145443	0.09563835	0.1425609	0.6221658	1.380739	0.1970688	0.6845008
LINC02575	2.577362	3.317513	4.85934	4.311633	0.8299542	3.741324	0.5861744	0.9738983	0.300375	0.1015237	1.826835497	0.0866536	1.412273	25.27928	1.193364	7.899746	1.566349	0.2723576	0.9678325	2.569946	1.458841	0.8967727	0.5259635	0.5726889	0.04058621	4.775265532	11.03028	1.865398055	0	2.839386	0.0724539	0.6520525	5.041705	1.863333	3.114383	0.4929249	2.179727402	2.287129	6.918867	1.441835	42.25702	0.7219625	0.1078374	4.151774	0.8039849	0.2149491	0.05790168	0.2145584	1.823834
AL022341.1	0.2476457	0.3988626	0.1633347	0.4659951	0.287086	0.1703191	0.8104669	0.553522	0.4527135	0.3808313	0.395904468	0.4469455	0.4226854	0.6646179	0.3996872	0.1172199	6.400232	0.7367713	0.6695578	1.3987	0.6840428	0.6007027	0.08220715	0.3533299	0.4440486	0.182932698	0.3597244	0.722557673	0.6549873	0.7680996	0.764398	0.2388624	0.6106346	0.6434276	0.3074352	0.8201381	0.309715882	0.4170532	0.2450317	0.496197	0.5476026	0.07359224	0.2949589	0	0.0608039	0.5039424	0.6787447	0.3254877	0.4434298
LINC01278	5.729611	17.58079	3.401465	4.45054	2.828336	8.156698	3.620799	14.80347	2.969295	7.951182	2.796173688	3.089764	3.662329	4.010638	2.590551	4.991845	6.366283	2.82156	7.143076	5.432611	7.323099	7.240858	8.502222	11.49292	4.320984	9.854752801	7.50715	6.755482915	3.110484	7.997106	19.63486	6.193528	2.800778	4.148805	6.840609	5.037686	5.545663394	5.44618	5.994875	5.325542	2.073182	7.705473	8.415343	6.407754	4.160268	2.176785	3.101548	5.115545	3.671774
IQCH-AS1	0.7584242	0.6522517	1.455824	1.101933	1.596221	1.88304	0.8836956	0.7776246	0.7644379	1.306597	1.220790983	0.7888722	0.7469775	0.9333865	0.6202769	1.020526	0.4425825	0.7379387	0.7093083	0.6621194	1.57667	1.228378	1.01655	1.037169	0.9457094	0.469331609	1.341866	1.962347286	1.050271	0.3787405	1.020812	1.620397	0.8871592	0.8747	0.9104435	1.001666	0.926145721	0.7264092	0.7589139	1.093124	0.3559783	0.8334769	0.57949	1.849988	1.215663	0.8493237	1.370099	0.5180719	1.293963
AC105942.1	2.969987	6.117377	0.1726554	1.460538	2.243829	1.898587	2.113008	9.893659	1.894856	3.897547	0.954587838	3.092403	2.274649	7.908485	1.40466	2.943779	1.492233	1.944678	6.448537	0.6823925	1.66527	2.065295	1.54837	2.36319	2.060432	1.659481566	3.79484	3.172106346	4.626252	6.082104	8.031215	0.918157	0.7041607	2.837734	2.777094	0.9600818	1.815525734	3.160396	2.392352	2.777533	4.929009	2.39033	1.230966	0.8564924	1.203671	2.259939	1.165357	2.149675	0.864419
SLCO4A1-AS1	1.595103	0.7383638	0.983708	2.46338	0.1456016	2.749791	2.162455	0.7193711	2.742481	2.752338	0.438089855	2.462544	2.241991	4.059553	0.6660461	5.102835	0.9578392	2.528493	1.245127	0.6138864	2.177928	0.4908393	1.313332	10.08888	3.89289	2.59778742	0.0202713	0.36646015	0	1.28554	0.5169071	11.36331	4.258321	10.64859	0.4872568	2.43898	0.166896278	6.013131	11.07272	0.9751695	0.150436	2.015487	30.83785	3.479453	20.08322	0.489871	0.3901381	0.8929211	3.847305
MRPS30-DT	0.7058407	1.094734	0.1077632	0.3847057	0.05612165	0.2597026	0.483574	1.180803	0.1681494	0.5025216	0.056990319	0.07148628	0.2416915	0.3253757	0.1205492	0.08936846	0.959909	0.216044	0.6348165	0.1135778	1.310472	0.3699035	0.2458778	0.1989259	0.133929	0.148050552	0.1969003	0.936715724	1.008328	0.4594702	1.075896	0.1512903	0.1918467	0.2085331	0.5138521	0.1246174	0.463173028	0.2515738	0.2759072	0.9057391	0.08028698	0.1165294	0.2891272	0.660255	0.2781414	0.1182172	0.1831065	0.3852427	0.1838957
SERTAD4-AS1	1.228165	6.320661	0.1740311	1.736057	0.03707718	0.3079541	1.378938	13.69877	1.305785	4.223709	0.376510741	0.5667353	2.825024	2.463104	1.725571	0.6358362	0.5284758	1.465372	4.366909	2.772163	2.620877	4.034201	6.927631	0.7118682	1.130593	0.26933378	1.889309	2.770082183	0.3489406	6.686088	27.54345	2.313682	1.537838	1.089031	3.231017	0.6933004	1.679992724	6.671248	2.373439	4.602024	0.388976	0.08553998	3.248871	4.362023	2.002471	0.650842	1.192175	5.101734	0.8590348
KRTAP5-AS1	1.30812	0.1429292	1.728792	0.6517669	0.004233537	0.2185113	0.8464861	0.7070814	0.827821	1.680576	0.878919952	1.267254	0.5095611	0.8168788	0.318277	2.209141	0.3342034	1.610172	0.1530422	1.417247	0.3631425	0.2170286	0.03818664	0.2157109	0.3325549	0.5972556	0.2705399	0.146369536	0.1086617	0.5233001	0.7214243	0.8496037	0.2373401	0.6651837	1.351585	3.582092	0.621716857	0.5693242	0.4552857	0.2593036	0.03633869	0.1660408	1.688901	0.2801606	1.283105	0.15606	0.1080989	0.1610125	1.715105
MIR193BHG	0.9100395	0.7747408	0.6216526	0.7715307	0.3516578	0.04470589	0.1479888	0.726451	0.3432857	0.4748185	0.132259584	0	0.3883172	0.5916164	0.3596954	0.2666581	5.508042	0.7735601	1.093541	0.1129647	0.5585991	0.5431004	0.3668258	0.8903341	0.5494749	0.076826796	0.3567038	0.838493306	0.3008655	0.7526893	0.9809144	0.3009473	0.1831786	1.457778	0.2219155	0.1369915	0.264209382	0.1876619	0.4630801	6.088877	0.8624186	0.2511174	0.08848199	0.4309534	0.30324	1.23458	0.7126361	0.7456148	0.182903
FOXN3-AS1	0.8586891	1.282175	1.96157	1.320602	0.09217081	0.522897	1.425474	2.861438	1.762327	1.151997	1.403962057	1.878476	1.564858	4.352254	2.000451	1.510072	9.701519	1.738607	1.786904	1.194979	1.509862	1.518768	1.054076	5.002653	0.641541	1.810405255	3.161589	1.291161797	4.376617	3.051716	2.791594	1.294115	0.4726161	0.5626494	0.8883365	1.131039	2.475031063	2.194964	1.132834	1.99383	0.9065272	1.634711	1.187113	0.7200848	0.8345434	1.243791	1.487272	1.196999	2.288025
AL583785.1	1.317069	0.1212168	0.09307204	2.178751	0.5089422	0.3019394	1.499254	1.314209	0.3821735	0.8680276	0.273449641	1.296555	1.525424	0.02195452	0.4771935	0.02968655	0	0.3358641	3.787041	0.2861073	0.288729	2.434097	0.9368725	0.1610687	1.012119	0.222377562	0.2733062	1.357989508	0.4976369	2.334303	0.4517048	0.7622137	0.7621858	1.801042	0.4379601	0.2832331	0.264725416	0.1357983	0.07446666	0.6361764	0.3813788	0.02795643	0.2881281	0.1782011	0.6698524	0.3828781	0.5844451	0.5395513	0
AC016747.3	0.4627938	1.373076	0.5020321	1.16347	0.2353065	0.5723597	2.547405	0.731571	0.04947481	0.5618586	0.247798613	0.1798364	0.3984161	1.463708	0.3650385	0.2113712	0.2063949	1.256082	0.7317264	0.4497522	0.6728007	0.328239	0.6266347	0.590789	0.7175191	0.251896707	0.1769062	0.411447772	0.7650144	0.1510952	1.420133	1.15119	1.522947	1.715365	0.6992597	1.869983	0.171351976	0.5273986	0.6025115	1.38787	0.1122089	0.9590716	0.352278	0.8650978	1.420359	0.6195752	0.5340717	1.120484	0.5451776
AC006329.1	0.2459596	1.034384	7.457733	12.89573	11.47566	11.85683	0.6805123	1.393472	3.164072	0.1838659	0.754643435	4.237251	2.215651	3.300464	0.4410733	13.38851	12.04175	1.73453	0.2257713	2.790227	2.600117	3.609139	6.849313	15.59663	4.690269	2.503245856	0.3528644	0.37770428	7.815369	1.667012	0.3749104	1.81881	4.11538	0.1121135	2.777765	0.06170865	0.53404024	0.9204748	0.8112112	2.019188	0.5035872	6.436085	0.1860004	0.517668	0.4361494	0.09268728	7.265553	8.294039	7.567374
LINC02487	0.3164674	3.31917	0	0.3599157	0.01455827	0.2504719	0.1447405	0.02105202	0.2907927	0.3186502	0.197114735	0.4388732	0.1714766	0.3428923	0.01737285	0.6300932	0.2394286	0.2166997	0.08488398	0.5442416	0.06937626	0.005076986	0.08754403	0.8492907	0.9988304	2.076103695	0.1945791	0.011570917	0	0.1168521	0.7623386	0.3851878	1.04177	0.1133412	0.09938743	0.5331029	0.076565957	0.453192	0.7828172	0.1887179	2.249304	4.814147	2.698761	0.1070461	0.06012619	0.07666547	0.1720973	0.08552919	0.05300397
AC144652.1	0.4626888	0.812093	0.07824776	1.983415	0.1451733	0.2855781	0.4979928	0.1408729	0.6144899	0.3762878	0.293116463	0.7591368	0.3712378	2.422567	0.6154579	0.9920864	3.066121	0.564737	0.4276814	0.3285905	0.4005226	0.2637938	0.5907374	1.167947	1.762601	1.340838105	0.4978452	0.409916129	0.4118374	0.5151565	0.508605	0.560709	0.9402849	0.2595731	0.257742	0.6786432	0.426574507	0.3567771	1.936867	0.4011359	0.9837626	1.974302	2.68478	0.1123633	0.6554017	0.2213023	0.7695505	0.1984557	0.4400362
AP002449.1	0.6910047	0.6546732	0.6032011	0.3824305	0.3141391	0.6988832	1.33026	0.1419568	0.3302495	0.117202	0.206760235	0.2334163	0.1445364	0.9485833	0.1405772	1.18646	0.9471741	1.6124	0.1221088	0.1765967	0.6861274	0.438206	2.968476	0.5219443	0.5466295	0.720615896	0.1968112	0.592985094	0.4031488	0.126072	0.4182149	0.9017309	0.2505663	0.5002532	0.3153806	0.3977214	0.190632086	0.1955801	0.7641473	0.6108248	0.7864567	1.691069	0.1383231	0.3849746	0.5738529	0.06892883	0.4827583	0.2185524	0.259937
AC008083.2	0.8688966	0.5171918	0.03114568	0.3007531	0.2919646	0.3680785	2.015803	1.081878	0.3836723	0.2541676	0.329426391	0.1859484	0.0806003	0.1102031	0.5226163	0.1192119	0.4001431	1.685906	0.1986063	0.2256801	0.1159445	0.33091	0.3448671	0	0.2419257	0.167437223	0.2134051	0.493113921	0.3122427	0.1171728	0.7773878	0.801641	1.131128	0.1549804	0.2638066	0.4265157	0.354351406	0.9997594	0.5233108	0.8752161	0.2784541	0.08419818	0.6749354	0.3577999	0.06956682	1.345329	0.8973626	0.9027787	0.6039713
AL359513.1	0.2421326	1.810636	0.342211	2.55348	0.4009927	0.6938643	0.6644551	0.2174462	0.4566871	0.3324582	0.12567883	0.255387	0.1475984	1.109945	0.598147	0.5457634	2.198272	1.406435	0.3636956	0.2442075	0.4777247	0.5127482	1.636247	0.542872	1.240466	1.737499368	0.1116559	1.035804824	2.858955	0.3576191	0.2372638	0.6339074	1.797214	0.2601556	0.3489004	0.390526	0.540751698	0.2912633	1.197884	0.3248777	1.115441	1.516172	0.2648503	0.573315	0.3184836	0.2346303	0.5056262	0.2686455	0.3096844
[truncated: 326 more columns]
